# Supplementary material for: 6,6′-Di-tert-butyl-4,4′-dimethyl-2,2′-[1,2-phenyl­enebis(nitrilo­methanylyl­idene)]diphenol
Source: Acta Crystallogr Sect E Struct Rep Online. 2011 Dec 7;68(Pt 1):o40. doi: 10.1107/S1600536811051257 (PMC3254401; doi:10.1107/S1600536811051257)
Supplement: Supplementary file 1 [file e-68-00o40-sup1.cif]

##############################################################################
#                                                                            #
# This CIF contains the data in a paper accepted for publication in          #
# Acta Crystallographica Section E. It conforms to the requirements of       #
# Notes for Authors for Acta Crystallographica Section E, and has been       #
# peer reviewed under the auspices of the IUCr Commission on Journals.       #
#                                                                            #
# Full details of the Crystallographic Information File format               #
# are given in the paper "The Crystallographic Information File (CIF):       #
# a New Standard Archive File for Crystallography" by S. R. Hall, F. H.      #
# Allen and I. D. Brown [Acta Cryst. (1991), A47, 655-685].                  #
#                                                                            #
# The current version of the core CIF dictionary is obtainable from          #
# ftp://ftp.iucr.org/pub/cif_core.dic.                                       #
#                                                                            #
# Software is freely available for graphical display of the structure(s)     #
# in this CIF. For information consult the CIF software page                 #
# http://www.iucr.org/resources/cif/software.                                #
#                                                                            #
# This file may be used for bona fide research purposes within the           #
# scientific community so long as proper attribution is given to the journal # 
# article from which it was obtained.                                        #
#                                                                            #
##############################################################################
data_I
_audit_creation_method     SHELXL-97
_chemical_name_systematic
;
6,6'-Di-<i>tert</i>-butyl-4,4'-dimethyl-2,2'-[1,2-
phenylenebis(nitrilomethanylylidene)]diphenol
;
_chemical_name_common     ?
_chemical_formula_moiety     'C30 H36 N2 O2'
_chemical_formula_sum     'C30 H36 N2 O2'
_chemical_formula_iupac     'C30 H36 N2 O2'
_chemical_formula_weight     456.61
_chemical_melting_point     ?
_symmetry_cell_setting     triclinic
_symmetry_space_group_name_H-M     'P -1'
_symmetry_space_group_name_Hall     '-P 1'
loop_
    _symmetry_equiv_pos_as_xyz
    'x, y, z'
    '-x, -y, -z'
_cell_length_a     10.578(7)
_cell_length_b     11.394(7)
_cell_length_c     12.217(7)
_cell_angle_alpha     72.195(6)
_cell_angle_beta     73.525(6)
_cell_angle_gamma     72.975(6)
_cell_volume     1309.8(14)
_cell_formula_units_Z     2
_cell_measurement_reflns_used     3022
_cell_measurement_theta_min     2.43
_cell_measurement_theta_max     24.47
_cell_measurement_temperature     296(2)
_exptl_crystal_description     block
_exptl_crystal_colour     orange
_exptl_crystal_size_max     0.28
_exptl_crystal_size_mid     0.22
_exptl_crystal_size_min     0.15
_exptl_crystal_density_diffrn     1.158
_exptl_crystal_density_meas     ?
_exptl_crystal_density_method     'not measured'
_exptl_crystal_F_000     492
_exptl_absorpt_coefficient_mu     0.072
_exptl_absorpt_correction_type     multi-scan
_exptl_absorpt_process_details     '(SADABS; Bruker, 2007)'
_exptl_absorpt_correction_T_min     0.9801
_exptl_absorpt_correction_T_max     0.9893
_exptl_special_details     ?
_diffrn_ambient_temperature     296(2)
_diffrn_radiation_type     MoK\a
_diffrn_radiation_wavelength     0.71073
_diffrn_radiation_source     'fine-focus sealed tube'
_diffrn_radiation_monochromator     graphite
_diffrn_measurement_device_type     'Bruker SMART CCD'
_diffrn_measurement_method     '\f and \w scans'
_diffrn_detector_area_resol_mean     ?
_diffrn_reflns_number     4593
_diffrn_reflns_av_R_equivalents     0.0000
_diffrn_reflns_av_sigmaI/netI     0.0866
_diffrn_reflns_theta_min     2.43
_diffrn_reflns_theta_max     25.00
_diffrn_reflns_theta_full     25.00
_diffrn_measured_fraction_theta_max     0.993
_diffrn_measured_fraction_theta_full     0.993
_diffrn_reflns_limit_h_min     -12
_diffrn_reflns_limit_h_max     12
_diffrn_reflns_limit_k_min     -13
_diffrn_reflns_limit_k_max     13
_diffrn_reflns_limit_l_min     -13
_diffrn_reflns_limit_l_max     14
_diffrn_standards_number     ?
_diffrn_standards_interval_count     ?
_diffrn_standards_interval_time     ?
_diffrn_standards_decay_%     ?
_refine_special_details
;
Refinement of <i>F</i>^2^ against ALL reflections. The weighted <i>R</i>-factor
<i>wR</i> and goodness of fit <i>S</i> are based on <i>F</i>^2^, conventional
<i>R</i>-factors <i>R</i> are based on <i>F</i>, with <i>F</i> set to zero for
negative <i>F</i>^2^. The threshold expression of <i>F</i>^2^ >
\s(<i>F</i>^2^) is used only for calculating <i>R</i>-factors(gt) <i>etc</i>.
and is not relevant to the choice of reflections for refinement.
<i>R</i>-factors based on <i>F</i>^2^ are statistically about twice as large
as those based on <i>F</i>, and <i>R</i>- factors based on ALL data will be
even larger.
;
_reflns_number_total     4593
_reflns_number_gt     2894
_reflns_threshold_expression     I>2\s(I)
_refine_ls_structure_factor_coef     Fsqd
_refine_ls_matrix_type     full
_refine_ls_R_factor_all     0.1081
_refine_ls_R_factor_gt     0.0752
_refine_ls_wR_factor_gt     0.2500
_refine_ls_wR_factor_ref     0.2706
_refine_ls_goodness_of_fit_ref     1.132
_refine_ls_restrained_S_all     1.132
_refine_ls_number_reflns     4593
_refine_ls_number_parameters     318
_refine_ls_number_restraints     0
_refine_ls_hydrogen_treatment     constr
_refine_ls_weighting_scheme     calc
_refine_ls_weighting_details
         'calc w=1/[\s^2^(Fo^2^)+(0.1477P)^2^+0.0358P] where P=(Fo^2^+2Fc^2^)/3'
_atom_sites_solution_hydrogens     geom
_atom_sites_solution_primary     direct
_atom_sites_solution_secondary     difmap
_refine_ls_shift/su_max     0.001
_refine_ls_shift/su_mean     0.000
_refine_diff_density_max     0.293
_refine_diff_density_min     -0.304
_refine_ls_extinction_method     none
_refine_ls_extinction_coef     ?
loop_
    _atom_type_symbol
    _atom_type_description
    _atom_type_scat_dispersion_real
    _atom_type_scat_dispersion_imag
    _atom_type_scat_source
    'C' 'C' 0.0033 0.0016
                         'International Tables Vol C Tables 4.2.6.8 and 6.1.1.4'
    'H' 'H' 0.0000 0.0000
                         'International Tables Vol C Tables 4.2.6.8 and 6.1.1.4'
    'N' 'N' 0.0061 0.0033
                         'International Tables Vol C Tables 4.2.6.8 and 6.1.1.4'
    'O' 'O' 0.0106 0.0060
                         'International Tables Vol C Tables 4.2.6.8 and 6.1.1.4'
_computing_data_collection     'SMART (Bruker, 2007)'
_computing_cell_refinement     'SAINT (Bruker, 2007)'
_computing_data_reduction     'SAINT (Bruker, 2007)'
_computing_structure_solution     'SHELXS97 (Sheldrick, 2008)'
_computing_structure_refinement     'SHELXL97 (Sheldrick, 2008)'
_computing_molecular_graphics
                     'SHELXTL (Sheldrick, 2008) and DIAMOND (Brandenburg, 1999)'
_computing_publication_material
                             'SHELXTL (Sheldrick, 2008) and PLATON (Spek, 2009)'
loop_
    _atom_site_type_symbol
    _atom_site_label
    _atom_site_fract_x
    _atom_site_fract_y
    _atom_site_fract_z
    _atom_site_U_iso_or_equiv
    _atom_site_adp_type
    _atom_site_calc_flag
    _atom_site_refinement_flags
    _atom_site_occupancy
    _atom_site_symmetry_multiplicity
    _atom_site_disorder_assembly
    _atom_site_disorder_group
    N N1 0.2830(3) 0.5924(3) 0.9145(3) 0.0503(7) Uani d . 1 1 . .
    N N2 0.4261(3) 0.7498(3) 0.7380(2) 0.0519(8) Uani d . 1 1 . .
    O O1 0.0609(2) 0.7680(2) 0.9079(2) 0.0631(8) Uani d . 1 1 . .
    H H1 0.1431 0.7403 0.8950 0.095 Uiso calc R 1 1 . .
    O O2 0.2253(2) 0.9257(2) 0.6653(3) 0.0643(8) Uani d . 1 1 . .
    H H2 0.2684 0.8546 0.6911 0.096 Uiso calc R 1 1 . .
    C C1 0.4186(3) 0.5407(3) 0.8651(3) 0.0481(9) Uani d . 1 1 . .
    C C2 0.4834(4) 0.4144(4) 0.8975(4) 0.0618(10) Uani d . 1 1 . .
    H H2A 0.4367 0.3594 0.9571 0.074 Uiso calc R 1 1 . .
    C C3 0.6136(4) 0.3682(4) 0.8448(4) 0.0673(11) Uani d . 1 1 . .
    H H3 0.6542 0.2829 0.8682 0.081 Uiso calc R 1 1 . .
    C C4 0.6842(4) 0.4480(4) 0.7573(4) 0.0667(11) Uani d . 1 1 . .
    H H4 0.7729 0.4171 0.7213 0.080 Uiso calc R 1 1 . .
    C C5 0.6236(4) 0.5733(4) 0.7231(3) 0.0616(10) Uani d . 1 1 . .
    H H5 0.6717 0.6269 0.6632 0.074 Uiso calc R 1 1 . .
    C C6 0.4910(3) 0.6220(3) 0.7765(3) 0.0494(9) Uani d . 1 1 . .
    C C7 0.2184(3) 0.5328(3) 1.0093(3) 0.0513(9) Uani d . 1 1 . .
    H H7 0.2646 0.4556 1.0486 0.062 Uiso calc R 1 1 . .
    C C8 0.0780(3) 0.5772(3) 1.0597(3) 0.0474(8) Uani d . 1 1 . .
    C C9 0.0143(4) 0.5004(3) 1.1613(3) 0.0507(9) Uani d . 1 1 . .
    H H9 0.0650 0.4232 1.1960 0.061 Uiso calc R 1 1 . .
    C C10 -0.1199(3) 0.5353(3) 1.2109(3) 0.0479(8) Uani d . 1 1 . .
    C C11 -0.1908(3) 0.6540(3) 1.1575(3) 0.0462(8) Uani d . 1 1 . .
    H H11 -0.2815 0.6801 1.1916 0.055 Uiso calc R 1 1 . .
    C C12 -0.1352(3) 0.7354(3) 1.0573(3) 0.0443(8) Uani d . 1 1 . .
    C C13 0.0023(3) 0.6937(3) 1.0077(3) 0.0473(8) Uani d . 1 1 . .
    C C14 -0.1909(4) 0.4504(4) 1.3160(3) 0.0625(10) Uani d . 1 1 . .
    H H14A -0.1396 0.3646 1.3231 0.094 Uiso calc R 1 1 . .
    H H14B -0.2794 0.4561 1.3060 0.094 Uiso calc R 1 1 . .
    H H14C -0.1988 0.4763 1.3858 0.094 Uiso calc R 1 1 . .
    C C15 -0.2195(3) 0.8652(3) 1.0034(3) 0.0493(9) Uani d . 1 1 . .
    C C16 -0.3626(4) 0.8925(4) 1.0780(4) 0.0667(11) Uani d . 1 1 . .
    H H16A -0.3579 0.8885 1.1564 0.100 Uiso calc R 1 1 . .
    H H16B -0.4093 0.8308 1.0805 0.100 Uiso calc R 1 1 . .
    H H16C -0.4105 0.9754 1.0440 0.100 Uiso calc R 1 1 . .
    C C17 -0.1554(4) 0.9714(4) 0.9985(4) 0.0663(11) Uani d . 1 1 . .
    H H17A -0.2100 1.0516 0.9665 0.099 Uiso calc R 1 1 . .
    H H17B -0.0662 0.9608 0.9494 0.099 Uiso calc R 1 1 . .
    H H17C -0.1499 0.9684 1.0764 0.099 Uiso calc R 1 1 . .
    C C18 -0.2286(4) 0.8684(4) 0.8795(3) 0.0718(12) Uani d . 1 1 . .
    H H18A -0.2766 0.9509 0.8444 0.108 Uiso calc R 1 1 . .
    H H18B -0.2759 0.8062 0.8843 0.108 Uiso calc R 1 1 . .
    H H18C -0.1391 0.8502 0.8322 0.108 Uiso calc R 1 1 . .
    C C19 0.4916(3) 0.8371(4) 0.7072(3) 0.0520(9) Uani d . 1 1 . .
    H H19 0.5806 0.8146 0.7161 0.062 Uiso calc R 1 1 . .
    C C20 0.4349(3) 0.9685(3) 0.6595(3) 0.0473(8) Uani d . 1 1 . .
    C C21 0.5145(3) 1.0562(4) 0.6317(3) 0.0538(9) Uani d . 1 1 . .
    H H21 0.6034 1.0280 0.6413 0.065 Uiso calc R 1 1 . .
    C C22 0.4643(3) 1.1837(4) 0.5903(3) 0.0515(9) Uani d . 1 1 . .
    C C23 0.3297(3) 1.2211(3) 0.5787(3) 0.0509(9) Uani d . 1 1 . .
    H H23 0.2936 1.3072 0.5537 0.061 Uiso calc R 1 1 . .
    C C24 0.2463(3) 1.1391(3) 0.6016(3) 0.0459(8) Uani d . 1 1 . .
    C C25 0.3013(3) 1.0107(3) 0.6425(3) 0.0471(8) Uani d . 1 1 . .
    C C26 0.5487(4) 1.2799(4) 0.5618(4) 0.0772(12) Uani d . 1 1 . .
    H H26A 0.5223 1.3229 0.6240 0.116 Uiso calc R 1 1 . .
    H H26B 0.5349 1.3402 0.4892 0.116 Uiso calc R 1 1 . .
    H H26C 0.6426 1.2377 0.5541 0.116 Uiso calc R 1 1 . .
    C C27 0.1000(3) 1.1870(3) 0.5839(3) 0.0521(9) Uani d . 1 1 . .
    C C28 -0.0004(4) 1.1451(4) 0.6987(4) 0.0799(14) Uani d . 1 1 . .
    H H28A -0.0906 1.1728 0.6849 0.120 Uiso calc R 1 1 . .
    H H28B 0.0051 1.1817 0.7578 0.120 Uiso calc R 1 1 . .
    H H28C 0.0216 1.0545 0.7251 0.120 Uiso calc R 1 1 . .
    C C29 0.0872(4) 1.1343(4) 0.4862(4) 0.0758(13) Uani d . 1 1 . .
    H H29A 0.1115 1.0435 0.5082 0.114 Uiso calc R 1 1 . .
    H H29B 0.1466 1.1647 0.4139 0.114 Uiso calc R 1 1 . .
    H H29C -0.0044 1.1618 0.4759 0.114 Uiso calc R 1 1 . .
    C C30 0.0582(4) 1.3314(4) 0.5466(4) 0.0647(11) Uani d . 1 1 . .
    H H30A -0.0328 1.3563 0.5348 0.097 Uiso calc R 1 1 . .
    H H30B 0.1181 1.3618 0.4746 0.097 Uiso calc R 1 1 . .
    H H30C 0.0631 1.3666 0.6069 0.097 Uiso calc R 1 1 . .
loop_
    _atom_site_aniso_label
    _atom_site_aniso_U_11
    _atom_site_aniso_U_22
    _atom_site_aniso_U_33
    _atom_site_aniso_U_12
    _atom_site_aniso_U_13
    _atom_site_aniso_U_23
    N1 0.0436(15) 0.0505(18) 0.0563(18) -0.0057(13) -0.0101(14) -0.0173(15)
    N2 0.0491(16) 0.0522(19) 0.0444(16) -0.0018(15) -0.0067(13) -0.0099(14)
    O1 0.0528(14) 0.0578(17) 0.0587(16) -0.0115(12) 0.0020(12) 0.0004(13)
    O2 0.0534(15) 0.0452(15) 0.087(2) -0.0099(12) -0.0198(14) -0.0028(14)
    C1 0.0416(18) 0.051(2) 0.054(2) -0.0017(16) -0.0157(16) -0.0193(17)
    C2 0.059(2) 0.048(2) 0.074(3) -0.0061(18) -0.0136(19) -0.0160(19)
    C3 0.062(2) 0.051(2) 0.085(3) 0.006(2) -0.024(2) -0.022(2)
    C4 0.048(2) 0.070(3) 0.073(3) 0.011(2) -0.0123(19) -0.029(2)
    C5 0.050(2) 0.066(3) 0.055(2) 0.0009(19) -0.0050(17) -0.0155(19)
    C6 0.0471(19) 0.054(2) 0.0427(19) 0.0037(16) -0.0139(15) -0.0156(16)
    C7 0.051(2) 0.050(2) 0.054(2) -0.0072(17) -0.0147(17) -0.0160(17)
    C8 0.0481(19) 0.050(2) 0.0460(19) -0.0087(16) -0.0132(15) -0.0144(16)
    C9 0.057(2) 0.047(2) 0.048(2) -0.0074(16) -0.0198(16) -0.0065(16)
    C10 0.055(2) 0.051(2) 0.0390(17) -0.0168(17) -0.0150(15) -0.0042(15)
    C11 0.0444(18) 0.055(2) 0.0429(19) -0.0156(16) -0.0097(14) -0.0127(16)
    C12 0.0442(18) 0.048(2) 0.0417(18) -0.0101(15) -0.0112(14) -0.0108(15)
    C13 0.0501(19) 0.050(2) 0.0397(17) -0.0143(16) -0.0068(15) -0.0072(15)
    C14 0.068(2) 0.064(3) 0.052(2) -0.025(2) -0.0168(18) 0.0032(18)
    C15 0.0489(19) 0.049(2) 0.0466(19) -0.0091(16) -0.0141(15) -0.0057(16)
    C16 0.053(2) 0.062(3) 0.075(3) -0.0029(19) -0.0141(19) -0.012(2)
    C17 0.068(2) 0.047(2) 0.084(3) -0.0155(19) -0.020(2) -0.010(2)
    C18 0.083(3) 0.073(3) 0.058(2) -0.005(2) -0.031(2) -0.011(2)
    C19 0.0457(19) 0.057(2) 0.0437(19) -0.0007(18) -0.0059(15) -0.0124(17)
    C20 0.0424(18) 0.055(2) 0.0398(17) -0.0069(16) -0.0041(14) -0.0138(15)
    C21 0.0453(19) 0.068(3) 0.049(2) -0.0123(18) -0.0056(16) -0.0206(18)
    C22 0.053(2) 0.058(2) 0.0451(19) -0.0205(18) -0.0026(16) -0.0152(17)
    C23 0.059(2) 0.047(2) 0.0417(18) -0.0128(17) -0.0026(16) -0.0112(15)
    C24 0.0469(18) 0.047(2) 0.0397(18) -0.0097(16) -0.0056(14) -0.0086(15)
    C25 0.0437(18) 0.051(2) 0.0442(18) -0.0128(16) -0.0042(14) -0.0111(15)
    C26 0.078(3) 0.083(3) 0.081(3) -0.040(2) -0.009(2) -0.021(2)
    C27 0.0487(19) 0.045(2) 0.055(2) -0.0066(16) -0.0099(16) -0.0072(16)
    C28 0.049(2) 0.074(3) 0.086(3) -0.008(2) -0.001(2) 0.007(2)
    C29 0.072(3) 0.068(3) 0.100(3) -0.007(2) -0.038(2) -0.027(2)
    C30 0.062(2) 0.049(2) 0.073(3) -0.0042(18) -0.016(2) -0.0084(19)
_geom_special_details
;
All e.s.d.'s (except the e.s.d. in the dihedral angle between two l.s. planes)
are estimated using the full covariance matrix. The cell e.s.d.'s are taken
into account individually in the estimation of e.s.d.'s in distances, angles
and torsion angles; correlations between e.s.d.'s in cell parameters are only
used when they are defined by crystal symmetry. An approximate (isotropic)
treatment of cell e.s.d.'s is used for estimating e.s.d.'s involving l.s.
planes.
;
loop_
    _geom_bond_atom_site_label_1
    _geom_bond_atom_site_label_2
    _geom_bond_site_symmetry_2
    _geom_bond_distance
    _geom_bond_publ_flag
    N1 C7 . 1.270(4) ?
    N1 C1 . 1.414(4) ?
    N2 C19 . 1.280(5) ?
    N2 C6 . 1.411(4) ?
    O1 C13 . 1.354(4) ?
    O1 H1 . 0.8200 ?
    O2 C25 . 1.351(4) ?
    O2 H2 . 0.8200 ?
    C1 C2 . 1.387(5) ?
    C1 C6 . 1.396(5) ?
    C2 C3 . 1.368(5) ?
    C2 H2A . 0.9300 ?
    C3 C4 . 1.370(6) ?
    C3 H3 . 0.9300 ?
    C4 C5 . 1.370(6) ?
    C4 H4 . 0.9300 ?
    C5 C6 . 1.395(5) ?
    C5 H5 . 0.9300 ?
    C7 C8 . 1.440(5) ?
    C7 H7 . 0.9300 ?
    C8 C13 . 1.399(5) ?
    C8 C9 . 1.403(5) ?
    C9 C10 . 1.367(5) ?
    C9 H9 . 0.9300 ?
    C10 C11 . 1.401(5) ?
    C10 C14 . 1.505(5) ?
    C11 C12 . 1.385(5) ?
    C11 H11 . 0.9300 ?
    C12 C13 . 1.407(5) ?
    C12 C15 . 1.543(5) ?
    C14 H14A . 0.9600 ?
    C14 H14B . 0.9600 ?
    C14 H14C . 0.9600 ?
    C15 C16 . 1.528(5) ?
    C15 C17 . 1.530(5) ?
    C15 C18 . 1.533(5) ?
    C16 H16A . 0.9600 ?
    C16 H16B . 0.9600 ?
    C16 H16C . 0.9600 ?
    C17 H17A . 0.9600 ?
    C17 H17B . 0.9600 ?
    C17 H17C . 0.9600 ?
    C18 H18A . 0.9600 ?
    C18 H18B . 0.9600 ?
    C18 H18C . 0.9600 ?
    C19 C20 . 1.441(5) ?
    C19 H19 . 0.9300 ?
    C20 C21 . 1.395(5) ?
    C20 C25 . 1.407(5) ?
    C21 C22 . 1.378(5) ?
    C21 H21 . 0.9300 ?
    C22 C23 . 1.397(5) ?
    C22 C26 . 1.511(5) ?
    C23 C24 . 1.382(5) ?
    C23 H23 . 0.9300 ?
    C24 C25 . 1.396(5) ?
    C24 C27 . 1.536(5) ?
    C26 H26A . 0.9600 ?
    C26 H26B . 0.9600 ?
    C26 H26C . 0.9600 ?
    C27 C30 . 1.529(5) ?
    C27 C28 . 1.538(5) ?
    C27 C29 . 1.544(6) ?
    C28 H28A . 0.9600 ?
    C28 H28B . 0.9600 ?
    C28 H28C . 0.9600 ?
    C29 H29A . 0.9600 ?
    C29 H29B . 0.9600 ?
    C29 H29C . 0.9600 ?
    C30 H30A . 0.9600 ?
    C30 H30B . 0.9600 ?
    C30 H30C . 0.9600 ?
loop_
    _geom_angle_atom_site_label_1
    _geom_angle_atom_site_label_2
    _geom_angle_atom_site_label_3
    _geom_angle_site_symmetry_1
    _geom_angle_site_symmetry_3
    _geom_angle
    _geom_angle_publ_flag
    C7 N1 C1 . . 121.6(3) ?
    C19 N2 C6 . . 120.5(3) ?
    C13 O1 H1 . . 109.5 ?
    C25 O2 H2 . . 109.5 ?
    C2 C1 C6 . . 118.0(3) ?
    C2 C1 N1 . . 124.4(3) ?
    C6 C1 N1 . . 117.6(3) ?
    C3 C2 C1 . . 122.1(4) ?
    C3 C2 H2A . . 118.9 ?
    C1 C2 H2A . . 118.9 ?
    C2 C3 C4 . . 119.7(4) ?
    C2 C3 H3 . . 120.1 ?
    C4 C3 H3 . . 120.1 ?
    C3 C4 C5 . . 119.7(4) ?
    C3 C4 H4 . . 120.1 ?
    C5 C4 H4 . . 120.1 ?
    C4 C5 C6 . . 121.2(4) ?
    C4 C5 H5 . . 119.4 ?
    C6 C5 H5 . . 119.4 ?
    C5 C6 C1 . . 119.2(3) ?
    C5 C6 N2 . . 121.4(3) ?
    C1 C6 N2 . . 119.4(3) ?
    N1 C7 C8 . . 124.0(3) ?
    N1 C7 H7 . . 118.0 ?
    C8 C7 H7 . . 118.0 ?
    C13 C8 C9 . . 119.1(3) ?
    C13 C8 C7 . . 121.5(3) ?
    C9 C8 C7 . . 119.3(3) ?
    C10 C9 C8 . . 122.1(3) ?
    C10 C9 H9 . . 119.0 ?
    C8 C9 H9 . . 119.0 ?
    C9 C10 C11 . . 116.8(3) ?
    C9 C10 C14 . . 122.4(3) ?
    C11 C10 C14 . . 120.8(3) ?
    C12 C11 C10 . . 124.6(3) ?
    C12 C11 H11 . . 117.7 ?
    C10 C11 H11 . . 117.7 ?
    C11 C12 C13 . . 116.5(3) ?
    C11 C12 C15 . . 121.7(3) ?
    C13 C12 C15 . . 121.7(3) ?
    O1 C13 C8 . . 120.1(3) ?
    O1 C13 C12 . . 119.0(3) ?
    C8 C13 C12 . . 120.9(3) ?
    C10 C14 H14A . . 109.5 ?
    C10 C14 H14B . . 109.5 ?
    H14A C14 H14B . . 109.5 ?
    C10 C14 H14C . . 109.5 ?
    H14A C14 H14C . . 109.5 ?
    H14B C14 H14C . . 109.5 ?
    C16 C15 C17 . . 106.0(3) ?
    C16 C15 C18 . . 108.8(3) ?
    C17 C15 C18 . . 110.1(3) ?
    C16 C15 C12 . . 111.8(3) ?
    C17 C15 C12 . . 110.3(3) ?
    C18 C15 C12 . . 109.7(3) ?
    C15 C16 H16A . . 109.5 ?
    C15 C16 H16B . . 109.5 ?
    H16A C16 H16B . . 109.5 ?
    C15 C16 H16C . . 109.5 ?
    H16A C16 H16C . . 109.5 ?
    H16B C16 H16C . . 109.5 ?
    C15 C17 H17A . . 109.5 ?
    C15 C17 H17B . . 109.5 ?
    H17A C17 H17B . . 109.5 ?
    C15 C17 H17C . . 109.5 ?
    H17A C17 H17C . . 109.5 ?
    H17B C17 H17C . . 109.5 ?
    C15 C18 H18A . . 109.5 ?
    C15 C18 H18B . . 109.5 ?
    H18A C18 H18B . . 109.5 ?
    C15 C18 H18C . . 109.5 ?
    H18A C18 H18C . . 109.5 ?
    H18B C18 H18C . . 109.5 ?
    N2 C19 C20 . . 123.7(3) ?
    N2 C19 H19 . . 118.2 ?
    C20 C19 H19 . . 118.2 ?
    C21 C20 C25 . . 119.3(3) ?
    C21 C20 C19 . . 118.8(3) ?
    C25 C20 C19 . . 121.9(3) ?
    C22 C21 C20 . . 121.6(3) ?
    C22 C21 H21 . . 119.2 ?
    C20 C21 H21 . . 119.2 ?
    C21 C22 C23 . . 116.9(3) ?
    C21 C22 C26 . . 122.0(4) ?
    C23 C22 C26 . . 121.1(3) ?
    C24 C23 C22 . . 124.6(3) ?
    C24 C23 H23 . . 117.7 ?
    C22 C23 H23 . . 117.7 ?
    C23 C24 C25 . . 116.6(3) ?
    C23 C24 C27 . . 121.7(3) ?
    C25 C24 C27 . . 121.7(3) ?
    O2 C25 C24 . . 119.5(3) ?
    O2 C25 C20 . . 119.6(3) ?
    C24 C25 C20 . . 121.0(3) ?
    C22 C26 H26A . . 109.5 ?
    C22 C26 H26B . . 109.5 ?
    H26A C26 H26B . . 109.5 ?
    C22 C26 H26C . . 109.5 ?
    H26A C26 H26C . . 109.5 ?
    H26B C26 H26C . . 109.5 ?
    C30 C27 C24 . . 112.7(3) ?
    C30 C27 C28 . . 106.6(3) ?
    C24 C27 C28 . . 110.9(3) ?
    C30 C27 C29 . . 107.8(3) ?
    C24 C27 C29 . . 108.7(3) ?
    C28 C27 C29 . . 110.1(4) ?
    C27 C28 H28A . . 109.5 ?
    C27 C28 H28B . . 109.5 ?
    H28A C28 H28B . . 109.5 ?
    C27 C28 H28C . . 109.5 ?
    H28A C28 H28C . . 109.5 ?
    H28B C28 H28C . . 109.5 ?
    C27 C29 H29A . . 109.5 ?
    C27 C29 H29B . . 109.5 ?
    H29A C29 H29B . . 109.5 ?
    C27 C29 H29C . . 109.5 ?
    H29A C29 H29C . . 109.5 ?
    H29B C29 H29C . . 109.5 ?
    C27 C30 H30A . . 109.5 ?
    C27 C30 H30B . . 109.5 ?
    H30A C30 H30B . . 109.5 ?
    C27 C30 H30C . . 109.5 ?
    H30A C30 H30C . . 109.5 ?
    H30B C30 H30C . . 109.5 ?
loop_
    _geom_hbond_atom_site_label_D
    _geom_hbond_atom_site_label_H
    _geom_hbond_atom_site_label_A
    _geom_hbond_site_symmetry_A
    _geom_hbond_distance_DH
    _geom_hbond_distance_HA
    _geom_hbond_distance_DA
    _geom_hbond_angle_DHA
    O1 H1 N1 . 0.82 1.89 2.605(4) 144.7
    O2 H2 N2 . 0.82 1.87 2.609(4) 149.4
data_global
_journal_date_recd_electronic     2011-11-02
_journal_date_accepted     2011-11-29
_journal_name_full     'Acta Crystallographica, Section E'
_journal_year     2012
_journal_volume     68
_journal_issue      1
_journal_page_first     o40
_journal_page_last     o40
_journal_paper_category     QO
_journal_paper_doi     10.1107/S1600536811051257
_journal_coeditor_code     LH5371
_publ_contact_author_name     'Dr. Qibao Wang'
_publ_contact_author_address
;
Department of Pharmacy
Jining Medical College
No. 669 Xueyuan Road
Rizhao
Shandong 276826
People's Republic of China
;
_publ_contact_author_email     'wqb_wangqibao@163.com'
_publ_contact_author_fax     ?
_publ_contact_author_phone     ?
_publ_section_title
;\
6,6'-Di-<i>tert</i>-butyl-4,4'-dimethyl-2,2'-[1,2-\
phenylenebis(nitrilomethanylylidene)]diphenol
;
loop_
    _publ_author_name
    _publ_author_address
    'Ding, Rui-Fang '
;
Department of Pharmacy
Jining Medical College
Xueyuan Road 669
Rizhao
People's Republic of China
;
    'Wang, Qi-Bao'
;
Department of Pharmacy
Jining Medical College
Xueyuan Road 669
Rizhao
People's Republic of China
;
    'Wen, Xin-Min'
;
Department of Pharmacy
Jining Medical College
Xueyuan Road 669
Rizhao
People's Republic of China
;
