# Supplementary material for: 6,6′-Di-tert-butyl-4,4′-dimethyl-2,2′-[1,2-phenyl­enebis(nitrilo­methanylyl­idene)]diphenol
Source: Acta Crystallogr Sect E Struct Rep Online. 2011 Dec 7;68(Pt 1):o40. doi: 10.1107/S1600536811051257 (PMC3254401; doi:10.1107/S1600536811051257)
Supplement: Supplementary file 2 [file e-68-00o40-Isup2.hkl]

# 
# h,k,l, Fc-squared, Fo-squared, sigma(Fo-squared) and status flag 
# 
data_I
_shelx_title ' 1 in P-1' 
_shelx_refln_list_code          4 
_shelx_F_calc_maximum      134.93 
_exptl_crystal_F_000       492.00 
_reflns_d_resolution_high  0.8410 
 
loop_ 
 _symmetry_equiv_pos_as_xyz 
 'x, y, z' 
 '-x, -y, -z' 
 
_cell_length_a    10.5779 
_cell_length_b    11.3944 
_cell_length_c    12.2175 
_cell_angle_alpha  72.195 
_cell_angle_beta   73.525 
_cell_angle_gamma  72.975 
 
_shelx_F_squared_multiplier     1.000 
 
loop_ 
 _refln_index_h 
 _refln_index_k 
 _refln_index_l 
 _refln_F_squared_calc 
 _refln_F_squared_meas 
 _refln_F_squared_sigma 
 _refln_observed_status 
   2   0   0      771.93      724.90     12.24 o 
   3   0   0      285.72      233.26      2.74 o 
   4   0   0      632.68      556.77      8.54 o 
   5   0   0        0.30        0.85      0.72 o 
   6   0   0        3.97        5.71      1.41 o 
   7   0   0       46.66       39.52      3.02 o 
   8   0   0        5.10        4.98      2.09 o 
   9   0   0       15.92       16.96      2.97 o 
  10   0   0       40.09       42.72      4.38 o 
  11   0   0        4.27        4.67      2.66 o 
 -11   1   0        0.04        1.19      2.58 o 
 -10   1   0       13.65       13.70      5.86 o 
  -9   1   0       65.57       60.99      4.93 o 
  -8   1   0       14.52       10.09      2.51 o 
  -7   1   0       30.85       27.96      2.98 o 
  -6   1   0        8.22        9.29      1.24 o 
  -5   1   0      241.42      213.65      4.95 o 
  -4   1   0      191.79      178.29      2.86 o 
  -3   1   0      428.87      383.44      2.96 o 
  -2   1   0      225.33      213.75      3.41 o 
  -1   1   0      577.12      509.93      4.22 o 
   1   1   0     1896.84     1851.17    113.40 o 
   2   1   0     1631.67     2771.86     44.24 o 
   3   1   0        2.34        2.10      0.76 o 
   4   1   0        0.46        1.63      0.67 o 
   5   1   0      235.31      255.33      5.49 o 
   6   1   0        7.51        6.47      1.17 o 
   7   1   0        3.39        2.04      1.52 o 
   8   1   0       72.53       65.21      3.88 o 
   9   1   0        0.13       -1.10      1.64 o 
  10   1   0       31.31       29.35      3.84 o 
  11   1   0        4.11        4.62      2.41 o 
 -11   2   0        2.49        4.20      2.45 o 
 -10   2   0       16.64       14.34      4.18 o 
  -9   2   0       27.49       26.69      5.20 o 
  -8   2   0        1.75        2.42      1.92 o 
  -7   2   0       23.66       25.78      3.04 o 
  -6   2   0        0.00       -0.47      1.44 o 
  -5   2   0       45.93       41.00      1.83 o 
  -4   2   0       97.37       95.19      1.91 o 
  -3   2   0       53.35       65.33      1.84 o 
  -2   2   0     1831.14     1653.62     12.98 o 
  -1   2   0     1424.35     1063.93    247.51 o 
   0   2   0      422.50      400.97     37.03 o 
   1   2   0     3672.80     3971.31     23.96 o 
   2   2   0     1124.35     1066.32     14.02 o 
   3   2   0       21.03       27.77      9.24 o 
   4   2   0        0.24        1.01      0.68 o 
   5   2   0        7.72        6.67      1.11 o 
   6   2   0       28.44       22.52      1.70 o 
   7   2   0       45.71       39.07      2.13 o 
   8   2   0       16.06       14.69      2.52 o 
   9   2   0        0.70       -0.08      1.79 o 
  10   2   0       21.88       24.99      3.53 o 
  11   2   0        0.47        0.62      2.01 o 
  12   2   0        1.80        2.80      2.47 o 
 -10   3   0        8.82        8.20      2.80 o 
  -9   3   0       15.27       12.82      3.04 o 
  -8   3   0       22.85       24.40      3.33 o 
  -7   3   0       16.16       15.63      2.73 o 
  -6   3   0      132.68      112.47      4.66 o 
  -5   3   0        0.41       -0.35      0.65 o 
  -4   3   0       36.70       38.55      1.81 o 
  -3   3   0      292.27      303.33      4.88 o 
  -2   3   0       33.26       15.25      1.33 o 
  -1   3   0      742.51      485.39    183.03 o 
   0   3   0      743.96      639.80     12.25 o 
   1   3   0       33.99       37.69      5.14 o 
   2   3   0       45.13       59.62      2.44 o 
   3   3   0     1053.33     1033.38     15.46 o 
   4   3   0       77.33      141.22     11.71 o 
   5   3   0        4.49        3.49      0.87 o 
   6   3   0        0.22       -1.02      0.84 o 
   7   3   0       99.43       89.24      4.92 o 
   8   3   0       62.42       43.60      3.40 o 
   9   3   0      146.53      144.74     11.22 o 
  10   3   0        0.64        1.38      1.96 o 
  11   3   0        5.29        8.11      2.66 o 
  12   3   0        7.35       11.23      3.27 o 
 -10   4   0       10.25       15.60      3.46 o 
  -9   4   0        3.15        3.93      2.42 o 
  -8   4   0        8.32       10.95      2.80 o 
  -7   4   0      363.75      330.42      8.52 o 
  -6   4   0       13.59       18.47      2.75 o 
  -5   4   0        7.58        7.48      2.01 o 
  -4   4   0        4.16        5.50      1.21 o 
  -3   4   0        6.09        4.85      1.12 o 
  -2   4   0      365.31      312.44     60.39 o 
  -1   4   0      143.78      108.43      6.67 o 
   0   4   0       44.83       47.71      1.55 o 
   1   4   0        6.84        7.48      1.32 o 
   2   4   0       24.27       23.89      4.70 o 
   3   4   0      174.38      213.27      7.62 o 
   4   4   0     1625.49     1838.78     19.37 o 
   5   4   0       29.80      231.80     29.25 o 
   6   4   0       37.87       55.29      3.83 o 
   7   4   0      166.02      131.32     23.88 o 
   8   4   0      476.08      425.13     11.69 o 
   9   4   0      169.11      163.94     10.98 o 
  10   4   0        0.67        0.59      2.09 o 
  11   4   0        0.48        0.19      2.15 o 
  12   4   0        0.63        0.46      2.28 o 
  -9   5   0        0.94        0.08      2.11 o 
  -8   5   0        1.53        4.76      2.37 o 
  -7   5   0       12.47       13.94      2.99 o 
  -6   5   0       55.85       59.05      9.85 o 
  -5   5   0     1411.36     1305.57     39.75 o 
  -4   5   0        2.71        3.46      1.26 o 
  -3   5   0        0.88        2.96      1.11 o 
  -2   5   0        8.73       22.65      2.13 o 
  -1   5   0     2342.27     2424.62    113.62 o 
   0   5   0       89.72      112.86      8.93 o 
   1   5   0      185.79      185.49     22.75 o 
   2   5   0      143.81      126.08     11.27 o 
   3   5   0       14.77       13.85      2.10 o 
   4   5   0      462.72      489.06     14.32 o 
   5   5   0       64.78       50.57      2.23 o 
   6   5   0      148.57      177.73      4.04 o 
   7   5   0        7.46        5.80      1.46 o 
   8   5   0      204.65      176.11      7.60 o 
   9   5   0      313.60      206.87     97.04 o 
  10   5   0        9.00        7.85      4.45 o 
  11   5   0        6.90        8.16      4.38 o 
  -9   6   0        7.43        5.96      2.96 o 
  -8   6   0        4.21        4.36      2.61 o 
  -7   6   0       78.09       66.72      4.62 o 
  -6   6   0        0.20        0.26      2.00 o 
  -5   6   0        1.79       -0.49      2.09 o 
  -4   6   0       29.45      199.42      8.44 o 
  -3   6   0        4.93        1.94      1.67 o 
  -2   6   0       14.06       12.47      1.58 o 
  -1   6   0       81.52       81.53      5.55 o 
   0   6   0        0.21        0.25      0.76 o 
   1   6   0      246.00      252.62     27.93 o 
   2   6   0       92.36       84.16      6.57 o 
   3   6   0        2.96        3.42      1.72 o 
   4   6   0      142.38      130.72      4.89 o 
   5   6   0      115.58      166.34      8.18 o 
   6   6   0      166.17      164.85      5.77 o 
   7   6   0       32.75       39.03      3.75 o 
   8   6   0        0.12       -0.08      1.95 o 
   9   6   0       83.44       78.79      7.51 o 
  10   6   0       10.05        6.52      4.55 o 
  11   6   0        4.70        9.20      4.67 o 
  -8   7   0        9.95       18.62      3.71 o 
  -7   7   0        5.48        8.27      2.87 o 
  -6   7   0       15.49       16.82      3.22 o 
  -5   7   0        0.34        0.45      1.88 o 
  -4   7   0       66.04       64.37      3.13 o 
  -3   7   0       38.64       46.23      4.00 o 
  -2   7   0       13.21       10.21      1.68 o 
  -1   7   0        0.04       -0.11      1.04 o 
   0   7   0      102.37      110.04     18.87 o 
   1   7   0       11.28       17.05      2.53 o 
   2   7   0      153.04      136.43     17.83 o 
   3   7   0       78.48       61.93      3.82 o 
   4   7   0       30.90       43.85      3.87 o 
   5   7   0       52.65       57.14      4.03 o 
   6   7   0       16.13       19.11      6.38 o 
   7   7   0       55.43       59.41      6.18 o 
   8   7   0        1.34       11.16      4.52 o 
   9   7   0        3.66        4.24      2.70 o 
  10   7   0       16.17       19.00      5.69 o 
  11   7   0        1.55       10.51      4.82 o 
  -7   8   0        0.08        0.89      2.53 o 
  -6   8   0        3.91        2.89      2.53 o 
  -5   8   0       15.19       36.31      6.20 o 
  -4   8   0       21.79       17.76      6.47 o 
  -3   8   0      133.62      178.96     13.75 o 
  -2   8   0        3.33        6.02      2.25 o 
  -1   8   0       20.19       13.76      2.63 o 
   0   8   0        2.63        4.99      2.07 o 
   1   8   0       15.22       27.17      8.06 o 
   2   8   0       70.71       61.94      8.47 o 
   3   8   0       78.56       51.60      8.08 o 
   4   8   0        9.38       12.38      2.87 o 
   5   8   0        4.72        1.25      2.26 o 
   6   8   0       43.62       39.03      4.19 o 
   7   8   0       35.88       36.82      4.19 o 
   8   8   0        0.08        0.59      3.44 o 
   9   8   0        2.10       12.31      3.32 o 
  10   8   0       11.86       15.06      5.68 o 
  -6   9   0        5.98       16.21      5.93 o 
  -5   9   0        0.18        0.75      4.10 o 
  -4   9   0        4.79        1.06      4.05 o 
  -3   9   0       11.28       10.58      2.85 o 
  -2   9   0       17.47       18.91      3.94 o 
  -1   9   0       89.82       77.68      9.18 o 
   0   9   0        5.45        3.24      2.23 o 
   1   9   0        3.71        6.77      2.46 o 
   2   9   0      413.97      398.53     40.54 o 
   3   9   0      375.90      323.57     18.19 o 
   4   9   0      124.79      110.48      5.80 o 
   5   9   0       18.79       13.45      3.49 o 
   6   9   0        3.57        3.82      2.86 o 
   7   9   0        0.96       -0.18      2.46 o 
   8   9   0       56.47       50.67     11.49 o 
   9   9   0        5.09        6.55      3.18 o 
  10   9   0        0.75       12.63      5.96 o 
  -5  10   0        3.90        2.48      5.23 o 
  -4  10   0        3.81        6.76      5.11 o 
  -3  10   0        1.44        0.86      2.90 o 
  -2  10   0        9.93       11.07      5.89 o 
  -1  10   0       62.04       53.18      6.97 o 
   0  10   0       42.41       60.10      4.55 o 
   1  10   0       56.64       59.63      6.40 o 
   2  10   0       40.92       44.06      4.65 o 
   3  10   0      193.94      169.25      7.12 o 
   4  10   0       39.43       46.92      5.04 o 
   5  10   0       26.68       24.16      4.18 o 
   6  10   0        5.49        2.23      2.76 o 
   7  10   0        1.42        1.69      2.64 o 
   8  10   0       15.55       19.57      7.20 o 
   9  10   0        0.64        0.96      2.86 o 
  -3  11   0       10.20       25.46      6.26 o 
  -2  11   0        0.71        3.43      2.77 o 
  -1  11   0        8.62        8.83      3.02 o 
   0  11   0        8.58        8.85      3.20 o 
   1  11   0       47.29       54.45      7.20 o 
   2  11   0        7.93        5.29      3.03 o 
   3  11   0       27.97       35.83      4.80 o 
   4  11   0       68.24       69.84     12.10 o 
   5  11   0        0.36       -0.22      2.88 o 
   6  11   0        1.62        1.19      3.38 o 
   7  11   0        3.17        4.42      3.30 o 
   8  11   0        0.00       -2.06      2.69 o 
  -1  12   0        8.28       10.32      3.49 o 
   0  12   0        0.05        0.42      2.58 o 
   1  12   0        1.87       -0.35      3.37 o 
   2  12   0        0.03       -1.27      2.56 o 
   3  12   0        0.32        2.58      3.05 o 
   4  12   0        4.57       -0.15      3.03 o 
   5  12   0        1.75       -1.65      3.81 o 
   6  12   0        0.33       -0.99      3.02 o 
  -5 -12   1        2.62        0.18      3.33 o 
  -4 -12   1        0.02        2.90      3.26 o 
  -3 -12   1        3.70       -0.11      3.28 o 
  -2 -12   1        7.03        3.44      3.26 o 
  -1 -12   1       11.93       11.84      3.94 o 
   0 -12   1        5.02        4.63      3.28 o 
   1 -12   1        8.04        5.25      3.52 o 
  -7 -11   1        0.09       -1.61      2.56 o 
  -6 -11   1        0.33        3.29      3.20 o 
  -5 -11   1        3.16        3.65      3.14 o 
  -4 -11   1        2.43        0.07      2.95 o 
  -3 -11   1       14.98       17.18      4.09 o 
  -2 -11   1       13.51       15.11      3.90 o 
  -1 -11   1        1.64        1.91      2.86 o 
   0 -11   1       16.29       16.94      3.78 o 
   1 -11   1        0.57       -0.68      3.71 o 
   2 -11   1       10.34       12.44      3.56 o 
   3 -11   1        6.39       12.83      3.65 o 
  -8 -10   1       17.04       18.03      5.87 o 
  -7 -10   1        9.55        9.74      3.75 o 
  -6 -10   1        1.62        4.31      2.97 o 
  -5 -10   1       16.81       11.67      3.60 o 
  -4 -10   1        7.33        4.82      4.79 o 
  -3 -10   1       61.07       63.49     13.28 o 
  -2 -10   1       91.28       88.67      9.46 o 
  -1 -10   1       13.26       20.12      3.69 o 
   0 -10   1        0.01        0.53      2.39 o 
   1 -10   1        0.00       -1.10      2.19 o 
   2 -10   1        0.18       -0.30      2.27 o 
   3 -10   1        0.39        2.73      2.48 o 
   5 -10   1        2.31       -1.38      5.16 o 
  -9  -9   1        5.41        5.93      3.41 o 
  -8  -9   1       31.41       28.90      7.50 o 
  -7  -9   1       53.14       46.02     13.60 o 
  -6  -9   1        7.72        8.23      3.07 o 
  -5  -9   1        7.74        6.21      5.55 o 
  -4  -9   1        6.22       95.10      7.29 o 
  -3  -9   1      177.71      166.04      9.06 o 
  -2  -9   1       35.32       43.06      4.50 o 
  -1  -9   1      141.31      116.51     15.80 o 
   0  -9   1        2.20        1.22      2.16 o 
   1  -9   1        8.00        6.01      2.50 o 
   2  -9   1      161.39      129.97     13.15 o 
   3  -9   1       12.18       10.45      3.75 o 
   4  -9   1        2.14        1.33      4.23 o 
   5  -9   1        4.24        1.42      4.50 o 
   6  -9   1        8.52       22.40      6.40 o 
 -10  -8   1        6.06       15.85      5.42 o 
  -9  -8   1        1.12        2.84      3.90 o 
  -8  -8   1        0.00       -0.62      2.26 o 
  -7  -8   1       72.76       60.69      4.66 o 
  -6  -8   1       22.01       15.65      3.65 o 
  -5  -8   1        4.34        0.94      3.08 o 
  -4  -8   1       24.42       33.36      6.75 o 
  -3  -8   1      241.50      261.91      7.65 o 
  -2  -8   1        6.16       10.92      2.78 o 
  -1  -8   1       31.72       41.93      7.30 o 
   0  -8   1       76.30       68.55     16.29 o 
   1  -8   1        3.06        1.37      1.86 o 
   2  -8   1       20.70       31.15      9.23 o 
   3  -8   1        6.22        7.01      2.50 o 
   4  -8   1       22.75       24.10      3.81 o 
   5  -8   1        0.47       -1.12      2.52 o 
   6  -8   1        0.06       -1.86      2.30 o 
   7  -8   1        0.00        1.09      2.66 o 
 -10  -7   1        3.46        4.89      4.50 o 
  -9  -7   1        1.86        4.59      4.22 o 
  -8  -7   1       34.47       47.16      5.93 o 
  -7  -7   1       18.20       19.42      3.37 o 
  -6  -7   1       76.85       78.75      5.04 o 
  -5  -7   1       29.62       28.97      3.51 o 
  -4  -7   1       12.65       15.48      2.93 o 
  -3  -7   1        0.87        0.47      1.66 o 
  -2  -7   1        3.87        7.41      2.17 o 
  -1  -7   1        6.16        9.26      2.29 o 
   0  -7   1        2.95        7.38      3.54 o 
   1  -7   1       77.63       89.37      4.25 o 
   2  -7   1       24.98       29.63      3.22 o 
   3  -7   1       22.38       20.44      2.23 o 
   4  -7   1        0.42       -0.56      1.50 o 
   5  -7   1        3.63        1.58      2.14 o 
   6  -7   1       13.63       10.62      2.92 o 
   7  -7   1        0.30        1.75      2.36 o 
   8  -7   1       39.85       49.01      5.10 o 
 -11  -6   1        0.64       -0.18      3.62 o 
 -10  -6   1        2.82        4.25      4.09 o 
  -9  -6   1       81.30       84.32      7.85 o 
  -8  -6   1        9.92        7.34      2.53 o 
  -7  -6   1       23.19       20.54      3.41 o 
  -6  -6   1       48.51       51.19      5.29 o 
  -5  -6   1      148.42      128.37      6.46 o 
  -4  -6   1       71.16       66.61      3.96 o 
  -3  -6   1        0.95        0.55      1.43 o 
  -2  -6   1       71.47       90.28      4.03 o 
  -1  -6   1       39.45      273.68      5.77 o 
   0  -6   1      126.88      136.41      9.22 o 
   1  -6   1       28.81       33.47      3.23 o 
   2  -6   1        6.90       11.60      1.53 o 
   3  -6   1        0.04        0.03      1.14 o 
   4  -6   1       14.53        6.08      7.91 o 
   5  -6   1       45.08       43.13      6.55 o 
   6  -6   1        9.99        6.86      2.54 o 
   7  -6   1        8.14        9.13      2.89 o 
   8  -6   1        3.77        4.84      2.67 o 
   9  -6   1        8.45        9.03      3.21 o 
 -11  -5   1        2.99        6.27      4.16 o 
 -10  -5   1        3.84        8.80      4.39 o 
  -9  -5   1      122.67      131.07      8.90 o 
  -8  -5   1      103.69       98.82      3.77 o 
  -7  -5   1       47.56       45.69      2.67 o 
  -6  -5   1        0.14       -0.97      1.79 o 
  -5  -5   1      116.09      114.20      5.18 o 
  -4  -5   1       16.00       16.72      1.50 o 
  -3  -5   1      178.82      193.65     15.82 o 
  -2  -5   1       16.36       22.46      3.99 o 
  -1  -5   1       36.07       78.22     16.87 o 
   0  -5   1      134.40      684.03     12.51 o 
   1  -5   1        6.05        6.89      1.44 o 
   2  -5   1       17.81       17.43      2.97 o 
   3  -5   1       60.63       59.39      2.48 o 
   4  -5   1        0.04       -0.81      0.91 o 
   5  -5   1      294.20      273.48      6.59 o 
   6  -5   1      762.32      721.73     32.26 o 
   7  -5   1       30.81       39.07      8.55 o 
   8  -5   1       19.18       23.56      3.62 o 
   9  -5   1        1.75        2.13      2.49 o 
 -11  -4   1        0.05        2.44      3.35 o 
 -10  -4   1       45.62       50.86      4.73 o 
  -9  -4   1      168.17      172.25      6.47 o 
  -8  -4   1       31.83       30.51      7.01 o 
  -7  -4   1       60.90       47.75      8.55 o 
  -6  -4   1        0.02       -0.18      0.97 o 
  -5  -4   1       92.56       89.09      4.14 o 
  -4  -4   1       21.14       17.98      2.77 o 
  -3  -4   1      850.05      965.62     61.69 o 
  -2  -4   1      187.67      211.99     18.03 o 
  -1  -4   1      201.77      241.95      9.79 o 
   0  -4   1        4.24        3.50      1.22 o 
   1  -4   1     5600.65     6476.44    268.53 o 
   2  -4   1       71.72       75.18      7.38 o 
   3  -4   1      421.52      419.34     23.92 o 
   4  -4   1       29.09       26.07      2.20 o 
   5  -4   1        1.69        0.72      1.39 o 
   6  -4   1       75.18       76.10      4.19 o 
   7  -4   1        0.39        2.58      1.89 o 
   8  -4   1        1.12        3.62      2.23 o 
   9  -4   1        4.03        4.41      2.27 o 
  10  -4   1        0.05        1.16      2.15 o 
 -11  -3   1       14.55       14.33      3.11 o 
 -10  -3   1        0.37        8.03      4.01 o 
  -9  -3   1        3.40      234.12      7.48 o 
  -8  -3   1       70.92       65.67      4.05 o 
  -7  -3   1       76.00       98.54      6.31 o 
  -6  -3   1        7.69       11.27      1.48 o 
  -5  -3   1        1.99        1.50      0.87 o 
  -4  -3   1       12.15       15.69      1.38 o 
  -3  -3   1        0.07        0.70      0.64 o 
  -2  -3   1      397.79      393.43     26.39 o 
  -1  -3   1       19.78       22.38      1.80 o 
   0  -3   1       21.68       28.64      2.11 o 
   1  -3   1      148.15      120.86     14.96 o 
   2  -3   1      603.30      367.24    148.74 o 
   3  -3   1      797.44      600.79    267.36 o 
   4  -3   1      155.38      157.04     18.57 o 
   5  -3   1        2.22        1.00      0.82 o 
   6  -3   1      162.34      145.04      3.72 o 
   7  -3   1      167.61      151.26      5.64 o 
   8  -3   1       12.95       14.00      2.83 o 
   9  -3   1        0.16        0.84      1.97 o 
  10  -3   1        7.67       11.29      3.08 o 
 -11  -2   1        4.38        6.73      2.68 o 
 -10  -2   1        9.99        4.84      2.54 o 
  -9  -2   1       29.25       24.81      3.42 o 
  -8  -2   1       65.32       51.53      6.12 o 
  -7  -2   1       58.90       57.73      5.92 o 
  -6  -2   1      195.85      178.23      4.30 o 
  -5  -2   1       10.45       13.44      1.35 o 
  -4  -2   1       57.24       40.99      2.29 o 
  -3  -2   1       14.07       10.35      4.53 o 
  -2  -2   1        0.38        0.09      0.45 o 
  -1  -2   1     1109.92     1068.48     91.90 o 
   0  -2   1      894.10      920.77     51.52 o 
   1  -2   1      292.22      273.43     15.76 o 
   2  -2   1      327.97      322.71      4.54 o 
   3  -2   1     1332.52     1128.63     24.30 o 
   4  -2   1      131.07      135.67      2.45 o 
   5  -2   1        9.18        4.44      0.84 o 
   6  -2   1        0.40        0.40      0.93 o 
   7  -2   1      124.55      112.57      4.76 o 
   8  -2   1        8.85       10.86      2.67 o 
   9  -2   1        1.23        2.29      2.06 o 
  10  -2   1        1.71        0.86      2.09 o 
  11  -2   1        1.07        2.06      2.28 o 
 -11  -1   1       12.82       18.13      3.59 o 
 -10  -1   1       98.40       81.24      5.14 o 
  -9  -1   1       91.97       90.10      5.08 o 
  -8  -1   1        4.71        5.94      3.29 o 
  -7  -1   1       24.17       23.12      2.79 o 
  -6  -1   1       82.07       88.62      2.54 o 
  -5  -1   1      299.60      338.47     12.31 o 
  -4  -1   1       55.56       58.86      1.78 o 
  -3  -1   1        6.82        7.19      0.82 o 
  -2  -1   1      504.61      437.56     16.68 o 
  -1  -1   1      227.19      143.90     58.74 o 
   0  -1   1     3662.76     3711.96    153.63 o 
   1  -1   1        4.42        2.98      1.25 o 
   2  -1   1     2920.85     2265.15    601.64 o 
   3  -1   1      979.72      848.86      6.27 o 
   4  -1   1      995.78     1710.07    503.22 o 
   5  -1   1        9.26       11.67      1.28 o 
   6  -1   1       25.41       30.39      1.79 o 
   7  -1   1       11.38        8.04      2.96 o 
   8  -1   1       19.02       18.96      2.89 o 
   9  -1   1        0.84        0.02      1.47 o 
  10  -1   1        0.18       -0.55      1.78 o 
  11  -1   1        3.47        1.26      2.29 o 
 -11   0   1        0.02       -1.19      1.97 o 
 -10   0   1        0.54        0.40      2.07 o 
  -9   0   1        0.02       -0.90      1.88 o 
  -8   0   1       27.29       21.13      6.18 o 
  -7   0   1        2.76        3.57      1.78 o 
  -6   0   1      128.92      137.98      4.85 o 
  -5   0   1       13.23       12.37      1.03 o 
  -4   0   1      192.64      213.87      2.79 o 
  -3   0   1       12.37       15.81      1.71 o 
  -2   0   1     1288.01     1200.32     27.11 o 
  -1   0   1      326.08      322.21      3.97 o 
   1   0   1     6188.92     6657.92    222.83 o 
   2   0   1       38.66       34.03      8.30 o 
   3   0   1       46.18       42.70      1.37 o 
   4   0   1      537.78      499.83      6.29 o 
   5   0   1     1217.94     1314.68     20.98 o 
   6   0   1       90.81      109.59      4.21 o 
   7   0   1       20.19       27.65      1.96 o 
   8   0   1        8.99        7.14      2.12 o 
   9   0   1       47.94       43.99      4.00 o 
  10   0   1       12.20       12.03      2.97 o 
  11   0   1        4.66        7.93      2.68 o 
 -11   1   1       21.40       19.90      3.69 o 
 -10   1   1       13.25       15.06      4.41 o 
  -9   1   1       18.72       17.51      3.09 o 
  -8   1   1        3.78        2.97      1.88 o 
  -7   1   1        0.78       -0.11      1.22 o 
  -6   1   1       30.20       88.26      6.04 o 
  -5   1   1      126.04      183.70     13.44 o 
  -4   1   1     4508.43     4540.11     23.77 o 
  -3   1   1       61.61       57.32      2.83 o 
  -2   1   1        9.55       11.18      1.15 o 
  -1   1   1       88.61       80.73      1.86 o 
   1   1   1     2404.54     2377.00     15.06 o 
   2   1   1     1848.13     1836.13     49.29 o 
   3   1   1     1226.76     1145.41     42.28 o 
   4   1   1      702.65      662.34     18.60 o 
   5   1   1      483.80      486.60     11.93 o 
   6   1   1      547.96      539.24      8.26 o 
   7   1   1        7.97        9.37      1.44 o 
   8   1   1        0.20        8.08      2.45 o 
   9   1   1        4.13        5.12      3.26 o 
  10   1   1       42.06       39.09      4.13 o 
  11   1   1        0.00       -0.37      1.96 o 
  12   1   1       11.55        8.64      2.90 o 
 -11   2   1       10.60       10.79      3.27 o 
 -10   2   1        0.84        0.11      2.01 o 
  -9   2   1        3.16        4.39      2.15 o 
  -8   2   1       20.44       21.90      3.15 o 
  -7   2   1       10.63       12.60      2.43 o 
  -6   2   1      209.06      181.48      5.68 o 
  -5   2   1        0.80        0.63      1.86 o 
  -4   2   1      114.18      112.27      7.32 o 
  -3   2   1      808.59      912.96     32.79 o 
  -2   2   1        1.32        1.24      0.62 o 
  -1   2   1       21.46       23.18      0.92 o 
   0   2   1      709.42      678.93     15.68 o 
   1   2   1     1528.86     1618.83    165.66 o 
   2   2   1     1353.48     1309.51     49.45 o 
   3   2   1       34.62       33.19      1.33 o 
   4   2   1      346.16      336.96     13.77 o 
   5   2   1       89.35       87.26      2.44 o 
   6   2   1      172.03      186.28      5.07 o 
   7   2   1       17.79       13.52      1.63 o 
   8   2   1        5.75        6.31      2.01 o 
   9   2   1        1.11        8.05      4.31 o 
  10   2   1        0.41        3.88      2.11 o 
  11   2   1       19.38       22.93      3.71 o 
  12   2   1       22.28       23.56      3.94 o 
 -10   3   1        0.01       -0.79      2.05 o 
  -9   3   1       17.59       17.86      3.29 o 
  -8   3   1       19.28       18.29      3.08 o 
  -7   3   1       24.57       30.43      3.43 o 
  -6   3   1      153.40      141.02      7.76 o 
  -5   3   1       86.19       70.55      3.59 o 
  -4   3   1      256.07      221.22     18.44 o 
  -3   3   1      265.80      311.55      4.28 o 
  -2   3   1      496.64      503.87      9.49 o 
  -1   3   1      239.68      163.37     42.69 o 
   0   3   1        3.75        3.05      0.58 o 
   1   3   1      173.29      183.28     17.75 o 
   2   3   1      868.18      793.58     36.22 o 
   3   3   1       65.17       57.15      1.87 o 
   4   3   1       30.62       26.82      1.91 o 
   5   3   1       50.89       49.82      2.23 o 
   6   3   1        5.45        9.33      1.40 o 
   7   3   1       23.16       28.05      2.10 o 
   8   3   1      200.41      244.68     17.46 o 
   9   3   1      124.46      128.50      9.94 o 
  10   3   1        9.14       26.37      4.54 o 
  11   3   1       14.22       20.40      3.40 o 
  12   3   1       26.57       29.94      8.55 o 
 -10   4   1       11.05       11.71      3.22 o 
  -9   4   1       15.01       13.20      3.11 o 
  -8   4   1        7.33        4.82      2.34 o 
  -7   4   1        3.86        4.72      2.13 o 
  -6   4   1        4.71        6.52      2.11 o 
  -5   4   1       69.94       66.64      3.65 o 
  -4   4   1       17.75       16.45      1.56 o 
  -3   4   1      146.18      149.66     10.39 o 
  -2   4   1      467.67      476.81      5.23 o 
  -1   4   1     1706.39     1712.98     47.56 o 
   0   4   1       93.00       75.09      5.78 o 
   1   4   1      125.10      130.55     12.85 o 
   2   4   1      253.69      263.58     23.56 o 
   3   4   1        1.26        1.60      0.55 o 
   4   4   1        0.26        1.22      1.31 o 
   5   4   1       24.12       25.88      2.58 o 
   6   4   1       16.77       15.19      1.69 o 
   7   4   1       11.83       12.82      1.73 o 
   8   4   1      123.08      123.90      5.28 o 
   9   4   1      235.96      199.21     12.87 o 
  10   4   1       12.40       11.65      2.69 o 
  11   4   1        4.51        8.92      2.79 o 
  12   4   1        1.45        1.50      2.43 o 
  -9   5   1        6.72        7.69      3.40 o 
  -8   5   1        3.57        2.57      2.14 o 
  -7   5   1      135.76      119.94      5.62 o 
  -6   5   1       32.24       33.71      3.65 o 
  -5   5   1      976.89      885.43     23.01 o 
  -4   5   1        0.07       -0.36      0.91 o 
  -3   5   1       12.67        9.82      1.40 o 
  -2   5   1       82.79      100.33     22.96 o 
  -1   5   1       42.41       58.28      2.11 o 
   0   5   1     1984.92     2503.06     28.84 o 
   1   5   1       78.20      115.78     22.80 o 
   2   5   1       13.52       24.23      4.84 o 
   3   5   1      746.67      687.26     34.08 o 
   4   5   1      204.80      205.47      8.61 o 
   5   5   1      768.75      719.63      7.29 o 
   6   5   1       29.09       31.26      2.45 o 
   7   5   1       23.05       26.66      2.95 o 
   8   5   1        1.49        0.17      1.26 o 
   9   5   1      259.83      206.95     56.96 o 
  10   5   1        1.14        5.01      4.06 o 
  11   5   1        5.00        5.54      4.12 o 
  12   5   1        0.18        1.28      3.37 o 
  -9   6   1        0.50        1.44      2.25 o 
  -8   6   1       10.48       12.87      3.14 o 
  -7   6   1        3.64        1.12      2.04 o 
  -6   6   1       17.31       17.99      3.21 o 
  -5   6   1      495.80      477.18     27.10 o 
  -4   6   1       75.32       67.96      4.08 o 
  -3   6   1       23.66       27.88      2.01 o 
  -2   6   1       46.83       32.21      5.36 o 
  -1   6   1      113.78      133.99      6.24 o 
   0   6   1      337.04      344.49     10.29 o 
   1   6   1       21.62       20.88      1.71 o 
   2   6   1      346.09      400.37     10.60 o 
   3   6   1        7.79       10.65      2.06 o 
   4   6   1       72.13       61.76      3.61 o 
   5   6   1      412.32      397.43     10.01 o 
   6   6   1        3.99        3.31      2.02 o 
   7   6   1        4.23        4.04      2.27 o 
   8   6   1       41.73       43.33      7.01 o 
   9   6   1        5.14        5.93      2.60 o 
  10   6   1        0.05        0.84      4.01 o 
  11   6   1       13.49       15.56      5.26 o 
  -8   7   1        0.96        0.82      2.49 o 
  -7   7   1        0.13       -1.69      1.98 o 
  -6   7   1        7.36       11.14      2.96 o 
  -5   7   1       75.90       63.77      4.70 o 
  -4   7   1       31.79       30.92      7.01 o 
  -3   7   1       15.06       12.09      1.88 o 
  -2   7   1        3.08        2.51      1.46 o 
  -1   7   1       53.04       46.89      2.29 o 
   0   7   1      214.84      218.91     18.58 o 
   1   7   1       50.65       75.01      5.21 o 
   2   7   1      102.46      106.25      9.21 o 
   3   7   1        4.51       66.14      4.92 o 
   4   7   1        0.01       -0.40      1.67 o 
   5   7   1       74.71       73.71      4.62 o 
   6   7   1        8.59        9.78      2.53 o 
   7   7   1       11.15       13.64      2.89 o 
   8   7   1        7.72       10.95      2.97 o 
   9   7   1       32.87       43.84      8.74 o 
  10   7   1       18.29       19.63      5.84 o 
  11   7   1        0.32        2.57      4.09 o 
  -7   8   1        3.02        2.21      2.65 o 
  -6   8   1        2.44        2.05      2.31 o 
  -5   8   1       25.40       28.65      3.59 o 
  -4   8   1       15.59       18.24      3.02 o 
  -3   8   1        1.54       -0.82      1.28 o 
  -2   8   1       45.00       36.86      3.29 o 
  -1   8   1       14.41       12.71      2.49 o 
   0   8   1       32.40       31.79      7.25 o 
   1   8   1        0.60        2.63      1.80 o 
   2   8   1       30.54       35.31      7.32 o 
   3   8   1      154.89      138.13      9.44 o 
   4   8   1      184.57      178.43      6.26 o 
   5   8   1        2.56        1.21      2.08 o 
   6   8   1       24.63       25.19      3.59 o 
   7   8   1       66.96       54.58      7.35 o 
   8   8   1        9.94        9.43      2.99 o 
   9   8   1        3.17        3.77      2.77 o 
  10   8   1       34.25       49.27      7.85 o 
  11   8   1        2.30        5.81      4.82 o 
  -6   9   1       20.64       30.16      6.73 o 
  -5   9   1        3.89        4.49      4.50 o 
  -4   9   1        0.17        0.09      3.89 o 
  -3   9   1        0.00        0.65      4.16 o 
  -2   9   1        6.36        3.74      2.18 o 
  -1   9   1        8.85        6.19      2.35 o 
   0   9   1        4.13        6.88      2.25 o 
   1   9   1        2.86        2.51      2.04 o 
   2   9   1       94.76       84.28      4.76 o 
   3   9   1       24.38       25.37     14.37 o 
   4   9   1       34.25       35.21      6.65 o 
   5   9   1       38.69       43.42      4.26 o 
   6   9   1       19.93       21.31      3.71 o 
   7   9   1        3.00        3.00      2.64 o 
   8   9   1       16.59       12.22      3.28 o 
   9   9   1        0.05       -0.82      2.49 o 
  10   9   1        0.84        0.23      3.59 o 
  -5  10   1        0.92        3.60      4.89 o 
  -4  10   1        4.44       -0.42      4.35 o 
  -3  10   1        7.25       -0.19      4.36 o 
  -2  10   1        6.72       11.75      3.73 o 
  -1  10   1        1.73        2.87      2.30 o 
   0  10   1        3.56        2.82      2.36 o 
   1  10   1        2.30       -0.42      2.16 o 
   2  10   1        0.14        1.76      2.22 o 
   3  10   1        7.44        9.53      3.11 o 
   4  10   1      586.85      494.16     14.70 o 
   5  10   1       61.54       76.38      5.39 o 
   6  10   1        0.94        3.61      5.55 o 
   7  10   1        3.28        4.50      2.99 o 
   8  10   1        4.26        3.82      2.97 o 
   9  10   1        1.54       -0.02      2.68 o 
  -2  11   1       16.53       22.60      7.97 o 
  -1  11   1       18.71       22.24      4.02 o 
   0  11   1        0.06        1.55      2.47 o 
   1  11   1        0.41        0.35      2.30 o 
   2  11   1        0.52        1.19      2.46 o 
   3  11   1        0.11        3.17      2.65 o 
   4  11   1       99.67       98.57      6.18 o 
   5  11   1        0.11        7.95      3.28 o 
   6  11   1        6.45        0.93      2.89 o 
   7  11   1        0.03        1.98      2.88 o 
   8  11   1        0.02       -0.56      3.15 o 
   9  11   1        0.00        0.99      2.79 o 
  -2  12   1        2.06        5.64      5.45 o 
  -1  12   1        1.17        1.59      3.23 o 
   0  12   1        1.67        1.42      2.64 o 
   1  12   1        1.00        1.79      2.70 o 
   2  12   1        1.36       -0.90      2.58 o 
   3  12   1        3.98        7.32      3.38 o 
   4  12   1        0.62       -2.24      3.92 o 
   5  12   1        2.70       -0.46      2.89 o 
   6  12   1        0.79       -3.80      2.80 o 
   7  12   1        0.35       -3.22      2.96 o 
   2  13   1        8.55       11.79      3.90 o 
   3  13   1        3.93       -1.53      2.89 o 
   4  13   1        1.43       -0.40      3.15 o 
  -4 -12   2        0.02       -1.53      3.15 o 
  -3 -12   2        1.01       -3.49      4.71 o 
  -2 -12   2        1.01       -1.19      3.17 o 
  -1 -12   2        1.13       -2.09      2.83 o 
  -6 -11   2        1.02        2.07      3.14 o 
  -5 -11   2       10.19        7.72      3.74 o 
  -4 -11   2        0.08       -3.10      2.86 o 
  -3 -11   2        8.53        6.50      3.56 o 
  -2 -11   2        0.09       -1.69      5.88 o 
  -1 -11   2        0.56       -3.02      4.09 o 
   0 -11   2        3.42       11.62      4.24 o 
   1 -11   2        2.73        0.13      2.72 o 
   2 -11   2        3.54        1.51      2.91 o 
  -8 -10   2        1.55        5.61      3.27 o 
  -7 -10   2        3.62        3.50      3.24 o 
  -6 -10   2        0.12        2.08      2.84 o 
  -5 -10   2        0.79       -1.53      2.70 o 
  -4 -10   2       13.73       16.04      3.96 o 
  -3 -10   2       72.36       64.47      5.48 o 
  -2 -10   2        8.43        7.82      3.38 o 
  -1 -10   2        0.17        0.67      2.53 o 
   0 -10   2       49.56       47.87      4.69 o 
   1 -10   2        8.01        6.47      3.09 o 
   2 -10   2       16.02       17.21      3.84 o 
   3 -10   2        0.01        0.32      2.53 o 
   4 -10   2        0.15        9.72      4.61 o 
  -9  -9   2        1.86       10.45      5.84 o 
  -8  -9   2        1.52        1.03      5.13 o 
  -7  -9   2       20.18       26.96     12.16 o 
  -6  -9   2       20.13       19.70      3.83 o 
  -5  -9   2        0.39       -0.88      2.48 o 
  -4  -9   2      143.71      120.21      6.29 o 
  -3  -9   2        3.46        0.40      3.58 o 
  -2  -9   2       15.50       15.78      8.71 o 
  -1  -9   2        2.05       -0.90      2.20 o 
   0  -9   2       14.94       14.84      3.24 o 
   1  -9   2       14.69       20.63      7.24 o 
   2  -9   2        3.19        6.98      2.82 o 
   3  -9   2       60.53       60.38      9.16 o 
   4  -9   2       26.22       40.35      9.89 o 
   5  -9   2        4.29        2.69      4.88 o 
   6  -9   2        4.95        5.33      5.41 o 
  -9  -8   2        0.12        1.81      4.34 o 
  -8  -8   2       29.27       31.45      7.21 o 
  -7  -8   2        9.09       10.52      3.85 o 
  -6  -8   2        0.02        5.25      3.35 o 
  -5  -8   2       14.85       13.14      3.17 o 
  -4  -8   2       25.86       22.30      3.72 o 
  -3  -8   2       64.14       56.47      5.33 o 
  -2  -8   2     1223.66     1040.79     40.16 o 
  -1  -8   2        1.24        0.87      2.26 o 
   0  -8   2        1.94        0.04      1.91 o 
   1  -8   2       16.24       16.63      2.99 o 
   2  -8   2       29.32       24.56      3.76 o 
   3  -8   2        1.45        5.20      2.58 o 
   4  -8   2       31.82       35.07      4.00 o 
   5  -8   2        3.82        3.43      4.47 o 
   6  -8   2        0.95        0.73      2.35 o 
   7  -8   2        3.44        4.85      3.18 o 
 -10  -7   2        1.73       10.58      4.80 o 
  -9  -7   2        0.05        3.79      4.17 o 
  -8  -7   2        8.53        7.41      2.77 o 
  -7  -7   2        9.96       28.49      7.35 o 
  -6  -7   2        5.43        5.10      2.45 o 
  -5  -7   2        0.18       -0.24      1.88 o 
  -4  -7   2        4.85        4.50      2.39 o 
  -3  -7   2      103.45       79.14      4.57 o 
  -2  -7   2       61.68       60.32      4.72 o 
  -1  -7   2        0.05        0.72      1.87 o 
   0  -7   2       57.26       57.42      7.54 o 
   1  -7   2        2.29        2.12      1.88 o 
   2  -7   2        1.22        1.75      1.26 o 
   4  -7   2        5.48      153.54      7.91 o 
   5  -7   2       18.50       30.18      4.40 o 
   6  -7   2       28.08       30.64      3.87 o 
   7  -7   2        0.23       -0.93      2.10 o 
   8  -7   2       22.42       35.77      5.91 o 
 -10  -6   2        4.04        2.30      3.91 o 
  -9  -6   2        1.28        0.40      3.72 o 
  -8  -6   2        3.01        6.76      4.41 o 
  -7  -6   2       10.26        9.50      2.73 o 
  -6  -6   2        0.09       10.17      6.57 o 
  -5  -6   2        2.93        5.15      2.11 o 
  -4  -6   2       51.73       60.32      5.97 o 
  -3  -6   2        1.70        2.13      2.90 o 
  -2  -6   2       15.69       17.54      2.66 o 
  -1  -6   2      105.53       97.77      4.22 o 
   0  -6   2       51.24       51.98      3.92 o 
   1  -6   2        6.40        5.68      1.29 o 
   2  -6   2       11.02       16.17      1.80 o 
   3  -6   2        0.87       -0.56      1.06 o 
   4  -6   2      189.52      205.62      6.48 o 
   5  -6   2       91.84       73.70     16.22 o 
   6  -6   2       25.26       26.99      3.45 o 
   7  -6   2       42.92       44.85      4.38 o 
   8  -6   2       10.23       16.71      3.40 o 
   9  -6   2        0.45        2.23      3.11 o 
 -11  -5   2        3.21        0.69      3.44 o 
 -10  -5   2        1.27        4.22      3.80 o 
  -9  -5   2       33.25       34.45      6.24 o 
  -8  -5   2      225.61      217.51     10.85 o 
  -7  -5   2        7.77        8.73      1.75 o 
  -6  -5   2        1.34        3.40      1.31 o 
  -5  -5   2       60.90       59.72      3.33 o 
  -4  -5   2       25.37       23.93      4.60 o 
  -3  -5   2      576.39      632.12     60.02 o 
  -2  -5   2        4.47        6.12      1.55 o 
  -1  -5   2        1.20        1.28      0.80 o 
   0  -5   2       86.06      102.27      4.89 o 
   1  -5   2       27.83       45.78      3.53 o 
   2  -5   2        1.06       -0.01      0.81 o 
   3  -5   2      107.03      100.53      5.29 o 
   4  -5   2      189.62      186.32      7.75 o 
   5  -5   2       22.67       13.39      6.67 o 
   6  -5   2        0.95        5.80      3.59 o 
   7  -5   2       47.74       51.47      5.83 o 
   8  -5   2        2.68        2.01      2.13 o 
   9  -5   2       15.37       20.59      3.65 o 
 -11  -4   2        3.79        9.81      4.68 o 
 -10  -4   2        1.26        1.09      2.06 o 
  -9  -4   2      126.43      117.18      5.56 o 
  -8  -4   2       19.28       23.93      3.36 o 
  -7  -4   2       67.31       57.70      5.20 o 
  -6  -4   2       88.04       71.83      7.33 o 
  -5  -4   2      205.93      334.57     29.22 o 
  -4  -4   2       21.13      129.55      9.01 o 
  -3  -4   2     1005.04     1111.06     58.59 o 
  -2  -4   2       56.01       70.11      7.22 o 
  -1  -4   2      106.62      100.59      7.68 o 
   0  -4   2      208.57      241.44     13.51 o 
   1  -4   2        7.24       11.29      1.96 o 
   2  -4   2     1224.40     1260.56     88.59 o 
   3  -4   2        0.97        2.03      0.97 o 
   4  -4   2        3.56        3.97      1.20 o 
   5  -4   2        0.59        0.32      1.31 o 
   6  -4   2      651.25      627.46     12.52 o 
   7  -4   2      335.70      297.50      7.92 o 
   8  -4   2       53.15       47.85      4.11 o 
   9  -4   2       18.66       22.47      3.58 o 
  10  -4   2        1.64        1.85      2.31 o 
 -11  -3   2        4.74        7.11      2.73 o 
 -10  -3   2       21.25       23.03      3.53 o 
  -9  -3   2       60.35       60.99      4.35 o 
  -8  -3   2      293.34      237.67      7.25 o 
  -7  -3   2      167.63      145.51      9.18 o 
  -6  -3   2       80.79       73.60      2.77 o 
  -5  -3   2       92.50       82.92      6.31 o 
  -4  -3   2      493.44      462.57     67.18 o 
  -3  -3   2      926.81     1074.76     44.16 o 
  -2  -3   2      139.64      168.91     12.03 o 
  -1  -3   2        0.36        0.51      0.61 o 
   0  -3   2      293.55      291.63     15.34 o 
   1  -3   2      591.43      399.42    176.39 o 
   2  -3   2      729.67      732.96     20.84 o 
   3  -3   2      196.76      207.42      5.30 o 
   4  -3   2        0.22        1.15      0.89 o 
   5  -3   2       19.27       20.44      1.55 o 
   6  -3   2      152.01      135.92      4.58 o 
   7  -3   2      734.30      644.94     31.65 o 
   8  -3   2        7.88        8.75      2.45 o 
   9  -3   2       23.56       27.45      9.12 o 
  10  -3   2        0.04       -0.36      1.82 o 
 -11  -2   2        0.47        1.88      2.18 o 
 -10  -2   2       11.41        8.43      2.80 o 
  -9  -2   2       31.66       28.28      3.65 o 
  -8  -2   2       87.65       74.58      4.45 o 
  -7  -2   2       17.14       21.65      2.83 o 
  -6  -2   2        8.80        8.79      1.52 o 
  -5  -2   2       60.13       55.38      2.17 o 
  -4  -2   2       65.60       72.86      4.49 o 
  -3  -2   2      753.84      708.23     42.27 o 
  -2  -2   2       44.11       36.93     12.56 o 
  -1  -2   2      381.97      356.59     24.61 o 
   0  -2   2        0.18        0.15      0.43 o 
   1  -2   2      186.07      194.90      8.29 o 
   2  -2   2      282.12      231.45     26.86 o 
   3  -2   2      290.74      190.36     75.90 o 
   4  -2   2        1.00        0.43      0.65 o 
   5  -2   2       16.03       12.68      1.20 o 
   6  -2   2       15.41       14.62      1.38 o 
   7  -2   2      211.17      183.43      5.77 o 
   8  -2   2       39.07       43.08      3.58 o 
   9  -2   2        0.03       -1.79      1.66 o 
  10  -2   2        6.02        6.71      2.44 o 
  11  -2   2        7.45        8.89      2.89 o 
 -11  -1   2        0.17        2.04      5.17 o 
 -10  -1   2        2.46        2.61      2.19 o 
  -9  -1   2        7.45        4.56      2.32 o 
  -8  -1   2        3.12        4.51      2.07 o 
  -7  -1   2        7.09        7.13      1.97 o 
  -6  -1   2       73.04       67.13      3.53 o 
  -5  -1   2        8.17        8.38      1.12 o 
  -4  -1   2      108.57       91.63      2.26 o 
  -3  -1   2      339.00      338.57      7.44 o 
  -2  -1   2      133.82      148.89      7.70 o 
  -1  -1   2      179.82      284.59      5.16 o 
   0  -1   2     2359.39     2373.53    184.93 o 
   1  -1   2       40.58       45.15      3.27 o 
   2  -1   2      202.21      197.41      8.92 o 
   3  -1   2     1027.63      964.46     11.76 o 
   4  -1   2        1.07        0.38      0.50 o 
   5  -1   2      608.36      581.09      5.26 o 
   6  -1   2       67.35       59.76      2.40 o 
   7  -1   2        0.59        0.67      1.07 o 
   8  -1   2       20.65       25.78      4.50 o 
   9  -1   2        8.11        4.96      2.17 o 
  10  -1   2        7.33       10.03      2.77 o 
  11  -1   2        1.07        0.73      2.01 o 
 -11   0   2        1.01        2.85      2.44 o 
 -10   0   2        0.13        0.91      2.15 o 
  -9   0   2        0.16        0.34      1.81 o 
  -8   0   2       47.06       40.19      3.85 o 
  -7   0   2       41.55       37.54      4.50 o 
  -6   0   2       13.63       15.02      2.37 o 
  -5   0   2        8.65        9.69      1.82 o 
  -4   0   2        0.27        2.76      1.21 o 
  -3   0   2      551.78      518.31      6.75 o 
  -2   0   2       10.08        9.84      0.79 o 
  -1   0   2     5365.13     5684.32    187.48 o 
   0   0   2     2432.40      366.11     30.66 o 
   1   0   2      769.88      741.92     50.72 o 
   2   0   2      157.14      137.91      7.98 o 
   3   0   2      535.91      489.51      5.02 o 
   4   0   2       90.18       68.70     22.38 o 
   5   0   2      431.54      410.36      6.19 o 
   6   0   2      261.11      249.09      4.37 o 
   7   0   2        6.13        6.72      1.31 o 
   8   0   2        9.42        6.62      1.98 o 
   9   0   2       11.49       11.96      2.58 o 
  10   0   2      105.12       89.83      5.73 o 
  11   0   2        9.40       10.51      2.94 o 
 -11   1   2        0.60        2.25      2.42 o 
 -10   1   2       49.61       49.47      4.88 o 
  -9   1   2       11.41       13.04      3.05 o 
  -8   1   2        3.24        2.67      1.89 o 
  -7   1   2       16.26       17.15      2.70 o 
  -6   1   2       10.52       12.66      2.26 o 
  -5   1   2      498.33      488.81      9.10 o 
  -4   1   2     2305.45     2344.67     16.70 o 
  -3   1   2      436.01      414.29      6.25 o 
  -2   1   2      933.59      870.11     10.00 o 
  -1   1   2     2146.12     2130.18    100.70 o 
   0   1   2       10.12        6.90      2.27 o 
   1   1   2     5790.24     6192.08    537.68 o 
   2   1   2     1085.93      896.76    279.66 o 
   3   1   2      111.57      117.48      2.74 o 
   4   1   2      741.14      478.91    166.33 o 
   5   1   2        9.77        9.30      1.16 o 
   6   1   2     1074.60     1112.31     22.07 o 
   7   1   2        4.48        4.13      1.26 o 
   8   1   2       97.63      100.13      5.52 o 
   9   1   2        0.17       -1.84      1.46 o 
  10   1   2       16.82       18.56      3.43 o 
  11   1   2        0.01        0.30      1.88 o 
  12   1   2        0.00        1.48      2.34 o 
 -10   2   2        0.51        1.63      2.26 o 
  -9   2   2       54.75       56.72      4.69 o 
  -8   2   2       26.43       18.82      6.27 o 
  -7   2   2        1.99        1.56      1.60 o 
  -6   2   2        1.91        0.76      1.30 o 
  -5   2   2      169.67      141.91      4.82 o 
  -4   2   2        0.01        1.54      1.19 o 
  -3   2   2       55.93       46.40      2.45 o 
  -2   2   2      372.09      332.79      7.55 o 
  -1   2   2      358.58      312.56      4.31 o 
   0   2   2     4283.94     3044.09   1145.99 o 
   1   2   2     4900.98     5692.30    376.04 o 
   2   2   2     2053.31     1533.68    695.82 o 
   3   2   2      139.86      135.96     41.30 o 
   4   2   2        4.53        5.32      0.93 o 
   5   2   2       61.23       54.19      3.00 o 
   6   2   2      403.18      380.19     13.80 o 
   7   2   2       21.32       24.89      2.01 o 
   8   2   2        0.05        0.69      1.16 o 
   9   2   2        7.12        6.24      2.32 o 
  10   2   2       14.26       18.79      3.14 o 
  11   2   2        2.19        1.79      2.12 o 
  12   2   2        0.11        0.78      2.19 o 
 -10   3   2        0.01        0.79      2.26 o 
  -9   3   2        5.85        7.76      2.79 o 
  -8   3   2       15.13       13.15      2.80 o 
  -7   3   2        5.93        0.58      2.65 o 
  -6   3   2      140.67      121.07      5.03 o 
  -5   3   2        8.71       11.65      2.20 o 
  -4   3   2        6.13       19.93      2.31 o 
  -3   3   2      173.63      169.94      3.94 o 
  -2   3   2      208.07      193.93      3.47 o 
  -1   3   2      124.55      108.08      2.16 o 
   0   3   2     1737.76     1630.26     35.89 o 
   1   3   2      740.42      861.57     54.21 o 
   2   3   2     2373.58     2630.04    156.07 o 
   3   3   2        6.23       25.95      2.73 o 
   4   3   2      373.79      353.84      6.57 o 
   5   3   2       36.39       31.39      1.82 o 
   6   3   2       29.40       23.40      1.72 o 
   7   3   2        6.30        7.19      1.40 o 
   8   3   2       25.32       21.09      2.10 o 
   9   3   2       27.79       22.65      3.20 o 
  10   3   2        7.73        8.37      2.44 o 
  11   3   2       21.63       20.24      3.39 o 
  12   3   2        6.61        9.78      3.25 o 
  -9   4   2        0.76        3.67      2.61 o 
  -8   4   2       78.78       70.77      4.76 o 
  -7   4   2       15.87       17.69      3.00 o 
  -6   4   2       16.33       11.96      2.46 o 
  -5   4   2        0.52       -0.18      1.28 o 
  -4   4   2       24.55       31.77      2.63 o 
  -3   4   2        0.91        0.81      0.72 o 
  -2   4   2      266.24      270.33      3.94 o 
  -1   4   2       65.67       50.28      1.75 o 
   0   4   2      285.34      271.74      6.25 o 
   1   4   2       30.36       35.40      4.03 o 
   2   4   2       96.43       95.60      6.66 o 
   3   4   2        0.43        0.43      0.75 o 
   4   4   2       72.24      527.47     16.30 o 
   5   4   2      757.18      805.11      8.20 o 
   6   4   2        7.19      144.37     70.21 o 
   7   4   2        0.90        0.30      1.04 o 
   8   4   2        1.40        1.36      1.41 o 
   9   4   2       24.69       23.86      2.55 o 
  10   4   2        1.21        0.62      1.82 o 
  11   4   2        4.71        7.17      2.54 o 
  12   4   2        5.14        7.79      2.70 o 
  -9   5   2        0.17        0.84      2.20 o 
  -8   5   2        5.06        5.47      2.48 o 
  -7   5   2       55.50       58.16      4.30 o 
  -6   5   2      211.03      180.83      6.47 o 
  -5   5   2      236.85      214.16      6.59 o 
  -4   5   2       19.61       29.89      2.99 o 
  -3   5   2        0.71        0.36      0.77 o 
  -2   5   2      683.82      622.70     12.93 o 
  -1   5   2      388.08      294.32    121.34 o 
   0   5   2       10.02       10.43      1.41 o 
   1   5   2      514.56      604.71     35.77 o 
   2   5   2        8.37        8.30      0.92 o 
   3   5   2      534.31      620.44     20.39 o 
   4   5   2      205.30      218.74     42.09 o 
   5   5   2      255.08      227.46      4.04 o 
   6   5   2       68.17       56.58      2.92 o 
   7   5   2       26.71       41.59      3.38 o 
   8   5   2        4.14        4.58      1.38 o 
   9   5   2      117.45      103.47      5.86 o 
  10   5   2       45.00       44.20      5.24 o 
  11   5   2       10.07        7.95      2.70 o 
  12   5   2        5.23       10.36      4.54 o 
  -8   6   2        0.93        1.31      2.15 o 
  -7   6   2       10.69        7.38      2.71 o 
  -6   6   2      308.55      284.30      8.32 o 
  -5   6   2      475.64      449.31      9.75 o 
  -4   6   2        0.98        0.80      3.48 o 
  -3   6   2      109.93       96.30      3.11 o 
  -2   6   2       92.06       92.45      2.92 o 
  -1   6   2        0.97       -0.10      0.84 o 
   0   6   2        0.56       -0.29      0.93 o 
   1   6   2      233.61      254.12     14.77 o 
   2   6   2        2.51        2.42      1.39 o 
   3   6   2      546.76      554.98     51.28 o 
   4   6   2        8.28        6.81      0.94 o 
   5   6   2      446.76      461.56     13.51 o 
   6   6   2        0.31       17.87      8.14 o 
   7   6   2        2.03        3.63      2.15 o 
   8   6   2       10.78       12.00      3.47 o 
   9   6   2       11.34       10.39      4.58 o 
  10   6   2        0.52        2.79      4.01 o 
  11   6   2       17.46       22.68      5.85 o 
  12   6   2        7.61        7.87      4.55 o 
  -8   7   2        0.06       -0.17      2.21 o 
  -7   7   2       15.44       16.79      3.42 o 
  -6   7   2       10.29       14.46      3.08 o 
  -5   7   2       29.05       31.01      3.71 o 
  -4   7   2      327.91      349.57      8.47 o 
  -3   7   2      159.31      156.00      5.71 o 
  -2   7   2        0.07        0.24      0.87 o 
  -1   7   2       59.65       58.15      2.47 o 
   0   7   2       14.09       16.37      3.61 o 
   1   7   2      168.61      178.35     10.34 o 
   2   7   2      290.29      278.62     23.18 o 
   3   7   2       30.55       35.58      6.35 o 
   4   7   2        4.82        5.00      2.10 o 
   5   7   2        1.69        3.26      2.08 o 
   6   7   2        9.47        6.86      2.41 o 
   7   7   2       35.91       37.56      3.92 o 
   8   7   2       14.83       10.31      2.94 o 
   9   7   2       44.80       52.01     11.70 o 
  10   7   2       48.69       66.87      4.79 o 
  11   7   2       15.09       14.05      5.41 o 
  -7   8   2       12.40       12.40      3.30 o 
  -6   8   2        3.64        5.86      2.64 o 
  -5   8   2        3.92        6.44      2.54 o 
  -4   8   2      256.41      249.56     18.60 o 
  -3   8   2       92.23      102.24      4.76 o 
  -2   8   2        6.07        3.08      1.31 o 
  -1   8   2        0.00        1.66      1.63 o 
   0   8   2        2.73        3.38      2.13 o 
   1   8   2        3.09        8.15      2.18 o 
   2   8   2        0.21       -0.42      1.54 o 
   3   8   2        4.64        6.05      2.17 o 
   4   8   2        2.15        4.63      2.95 o 
   5   8   2        4.27        7.85      2.64 o 
   6   8   2        0.22       -0.93      2.00 o 
   7   8   2        8.67        8.90      2.86 o 
   8   8   2       44.76       41.65      4.39 o 
   9   8   2       15.43       16.37      4.04 o 
  10   8   2       48.70       56.79      7.89 o 
  11   8   2       44.52       63.36      8.55 o 
  -6   9   2        7.87        9.36      5.10 o 
  -5   9   2        1.10       -0.96      3.88 o 
  -4   9   2        0.00       -1.75      3.44 o 
  -3   9   2       20.51       15.22      4.99 o 
  -2   9   2       15.17       15.82      2.92 o 
  -1   9   2       16.17       12.19      3.30 o 
   0   9   2        2.95        1.70      1.91 o 
   1   9   2       28.28       28.75      5.96 o 
   2   9   2       79.78       69.23      4.60 o 
   3   9   2        0.75       -0.11      1.98 o 
   4   9   2        9.88        9.48      2.96 o 
   5   9   2        0.70       -0.55      2.16 o 
   6   9   2       68.06       66.45      5.00 o 
   7   9   2        9.94        7.42      5.14 o 
   8   9   2       11.81        7.20      4.03 o 
   9   9   2        0.52        6.05      7.60 o 
  10   9   2        4.11        8.04      3.27 o 
  11   9   2        8.84       17.43      6.07 o 
  -5  10   2        1.47        1.72      4.60 o 
  -4  10   2        1.58       -1.88      3.78 o 
  -3  10   2        0.06       -2.55      3.87 o 
  -2  10   2      163.10      147.65     21.92 o 
  -1  10   2       34.94       37.46      9.60 o 
   0  10   2        3.18       10.13      2.72 o 
   1  10   2       94.89       77.84     10.98 o 
   2  10   2       38.59       49.43     11.89 o 
   3  10   2       37.38       32.67      4.12 o 
   4  10   2        0.00        0.33      2.39 o 
   5  10   2        0.85        0.95      3.21 o 
   6  10   2       15.95       12.22      3.49 o 
   7  10   2        0.06        0.14      2.62 o 
   8  10   2        0.73        0.40      2.52 o 
   9  10   2        7.59        1.82      2.74 o 
  10  10   2        0.81        1.98      2.61 o 
  -4  11   2        0.02        0.46      4.87 o 
  -3  11   2        4.43       -0.98      4.73 o 
  -1  11   2        0.81        5.20      3.53 o 
   0  11   2       83.65       75.72      5.07 o 
   1  11   2        0.23        3.47      2.52 o 
   2  11   2       21.99       27.24      4.04 o 
   3  11   2        1.09       -0.27      2.21 o 
   4  11   2       21.03       26.43      4.20 o 
   5  11   2       14.65       11.12      3.48 o 
   6  11   2        0.00       -3.33      2.50 o 
   7  11   2        1.71       -2.01      2.59 o 
   8  11   2        7.41        6.71      3.52 o 
   9  11   2        2.31        1.03      2.73 o 
  -2  12   2        6.01       11.68      5.29 o 
  -1  12   2        0.01        0.82      2.55 o 
   0  12   2        4.19        4.96      2.83 o 
   1  12   2       18.24       22.58      3.97 o 
   2  12   2        2.76        0.72      2.51 o 
   3  12   2        5.39        5.88      3.16 o 
   4  12   2        8.10        4.73      3.31 o 
   5  12   2        4.31        3.49      3.25 o 
   6  12   2        5.52        5.22      3.49 o 
   7  12   2        0.40       -0.49      3.00 o 
   8  12   2        2.36        0.22      3.21 o 
   1  13   2        2.33        2.17      3.03 o 
   2  13   2        2.63        1.58      3.08 o 
   3  13   2        9.09        8.22      3.71 o 
   4  13   2       27.03       19.66      4.55 o 
   5  13   2       32.43       33.97      5.32 o 
  -5 -11   3        0.01        1.06      6.24 o 
  -4 -11   3        4.95        0.40      3.23 o 
  -3 -11   3        5.40        9.34      3.71 o 
  -2 -11   3        3.74        0.07      3.43 o 
  -1 -11   3        0.54       -0.42      2.89 o 
   0 -11   3        1.52        0.67      2.93 o 
   1 -11   3        7.41        9.24      3.71 o 
   2 -11   3        2.12       -1.19      2.81 o 
  -7 -10   3        4.05        5.33      5.83 o 
  -6 -10   3        0.03        1.76      2.87 o 
  -5 -10   3        0.69        5.97      4.32 o 
  -4 -10   3        0.53       18.88     11.80 o 
  -3 -10   3       11.73       12.11      3.71 o 
  -2 -10   3        1.85        0.55      3.09 o 
  -1 -10   3       15.33       16.07      3.85 o 
   0 -10   3        0.74       -1.99      2.51 o 
   1 -10   3       17.28       14.06      3.64 o 
   2 -10   3        2.32       -0.74      2.55 o 
   3 -10   3       22.58       22.71      4.20 o 
   4 -10   3        6.40        4.25      4.88 o 
  -8  -9   3        0.37        1.71      3.65 o 
  -7  -9   3       15.29       18.48      4.05 o 
  -6  -9   3        3.25        2.57      2.89 o 
  -5  -9   3        3.24        4.73      3.08 o 
  -4  -9   3       32.25       29.91      4.38 o 
  -3  -9   3        5.31        4.54      5.49 o 
  -2  -9   3       81.09       73.31      5.23 o 
  -1  -9   3        0.69       -1.28      2.43 o 
   0  -9   3        2.41        1.25      2.55 o 
   1  -9   3       53.11       50.53      9.85 o 
   2  -9   3        0.20        3.53      2.64 o 
   3  -9   3       14.86       13.39      3.64 o 
   4  -9   3        0.79        4.80      2.77 o 
   5  -9   3        0.03       17.15      4.66 o 
  -9  -8   3        0.08        5.51      4.81 o 
  -8  -8   3       11.18        9.63      3.15 o 
  -7  -8   3        8.11        6.87      4.00 o 
  -6  -8   3       14.14       12.63      3.27 o 
  -5  -8   3       16.96       12.62      3.71 o 
  -4  -8   3       19.14       16.26      3.56 o 
  -3  -8   3      267.91      237.40     26.96 o 
  -2  -8   3      428.01      389.75      9.69 o 
  -1  -8   3       65.11       61.41      9.59 o 
   0  -8   3      114.22      106.86     12.60 o 
   1  -8   3       35.67       41.11      6.72 o 
   2  -8   3        1.59        0.09      2.10 o 
   3  -8   3        9.42        8.08      2.81 o 
   4  -8   3        2.98        7.16      6.05 o 
   5  -8   3        9.87       14.18      4.34 o 
  -9  -7   3        0.08        2.83      4.12 o 
  -8  -7   3        7.75        8.52      4.91 o 
  -7  -7   3       82.27       66.27      4.79 o 
  -6  -7   3      107.72      106.14     12.75 o 
  -5  -7   3      125.77      101.75      7.35 o 
  -4  -7   3       22.15       18.76      3.36 o 
  -3  -7   3      118.76       98.35      5.23 o 
  -2  -7   3       98.76       85.37      4.85 o 
  -1  -7   3        3.97        8.13      2.69 o 
   0  -7   3      119.01      130.73     22.40 o 
   1  -7   3       21.68       33.67     12.61 o 
   2  -7   3       17.79       13.89      2.80 o 
   3  -7   3        0.12        1.09      1.38 o 
   4  -7   3       18.79       17.52      2.66 o 
   5  -7   3        9.81        8.17      2.07 o 
   6  -7   3        1.86        0.98      1.95 o 
   7  -7   3        5.91       10.47      3.85 o 
   8  -7   3       35.50       38.87      6.31 o 
 -10  -6   3        3.62       10.70      4.89 o 
  -9  -6   3        0.57       -0.96      3.45 o 
  -8  -6   3        0.76       -2.04      3.41 o 
  -7  -6   3        8.62        9.71      2.79 o 
  -6  -6   3        0.52        0.96      2.04 o 
  -5  -6   3        2.18        2.51      2.20 o 
  -4  -6   3       16.54       16.98      2.98 o 
  -3  -6   3        0.05        0.26      1.96 o 
  -2  -6   3       63.87       58.69      4.47 o 
  -1  -6   3        4.50       12.88      4.35 o 
   0  -6   3       74.40       73.28      4.29 o 
   1  -6   3        4.29        4.32      1.28 o 
   2  -6   3       53.09       49.83      5.02 o 
   3  -6   3       56.42       34.09     24.20 o 
   4  -6   3        4.52        3.27      1.55 o 
   5  -6   3        5.06        3.46      1.64 o 
   6  -6   3        0.07       -0.58      1.24 o 
   7  -6   3        0.96        0.82      1.94 o 
   8  -6   3        0.41        1.80      2.66 o 
 -10  -5   3        2.83        6.71      4.21 o 
  -9  -5   3        6.54       23.11      5.56 o 
  -8  -5   3       56.76       58.18      6.63 o 
  -7  -5   3       19.36       18.30      2.87 o 
  -6  -5   3       24.98       26.65      3.18 o 
  -5  -5   3       93.71       84.85      3.16 o 
  -4  -5   3      144.33      141.66      6.78 o 
  -3  -5   3       24.06       21.50      2.11 o 
  -2  -5   3       22.86       24.82      2.17 o 
  -1  -5   3        0.16        0.17      0.87 o 
   0  -5   3       51.00       72.39      6.34 o 
   1  -5   3       56.36       54.58      4.00 o 
   2  -5   3       29.67       21.65      7.01 o 
   3  -5   3      106.66      121.44      8.20 o 
   4  -5   3       42.87       35.42      3.58 o 
   5  -5   3      109.18      106.21      5.04 o 
   6  -5   3       95.04       94.08      3.24 o 
   7  -5   3       24.12       21.08      3.27 o 
   8  -5   3        0.53        2.52      2.81 o 
   9  -5   3       23.30       32.17      5.82 o 
 -10  -4   3        1.89        6.18      2.50 o 
  -9  -4   3        0.60        1.47      2.12 o 
  -8  -4   3        5.90       15.02      5.99 o 
  -7  -4   3       90.78       80.58      4.35 o 
  -6  -4   3        4.69        3.48      2.85 o 
  -5  -4   3       44.28       48.22      3.48 o 
  -4  -4   3      410.85      440.04     22.59 o 
  -3  -4   3      334.92      369.08     19.10 o 
  -2  -4   3      445.82      471.91     38.93 o 
  -1  -4   3       76.45       82.79      6.04 o 
   0  -4   3       50.49       68.95      3.63 o 
   1  -4   3      261.08      301.69     15.25 o 
   2  -4   3      370.64      425.14     26.63 o 
   3  -4   3      182.12      134.12     45.63 o 
   4  -4   3        3.94        3.80      1.88 o 
   5  -4   3      167.87      151.90      9.37 o 
   6  -4   3       20.64       20.09      1.94 o 
   7  -4   3       13.67       15.37      2.80 o 
   8  -4   3        4.17        2.10      2.13 o 
   9  -4   3       10.65       11.36      3.94 o 
  10  -4   3        0.01       -0.74      2.66 o 
 -11  -3   3        1.04        3.46      2.52 o 
 -10  -3   3        0.52        0.05      1.97 o 
  -9  -3   3      115.33      110.78      5.65 o 
  -8  -3   3      148.07      127.76      7.90 o 
  -7  -3   3      801.74      756.55     16.23 o 
  -6  -3   3        5.04        7.18      1.47 o 
  -5  -3   3       17.88       21.47      2.49 o 
  -4  -3   3      266.10      196.87     65.10 o 
  -3  -3   3      296.63      312.15     15.81 o 
  -2  -3   3        5.10       13.23      2.70 o 
  -1  -3   3      342.45      379.33     34.69 o 
   0  -3   3       47.71       47.46      1.86 o 
   1  -3   3      198.80      208.24     23.60 o 
   2  -3   3       71.35       76.41     13.37 o 
   3  -3   3      103.29      112.87      2.92 o 
   4  -3   3       24.83       31.85      2.30 o 
   5  -3   3      148.43      101.19     16.69 o 
   6  -3   3        1.90        0.15      0.89 o 
   7  -3   3      667.90      648.46     12.06 o 
   8  -3   3       16.50       15.12      2.86 o 
   9  -3   3       74.43       71.37      6.78 o 
  10  -3   3        0.47       -1.33      2.45 o 
 -11  -2   3        0.60        1.98      3.11 o 
 -10  -2   3        1.18        3.58      2.45 o 
  -9  -2   3        0.56       -0.41      1.94 o 
  -8  -2   3      167.00      154.96      6.18 o 
  -7  -2   3      226.57      200.98      6.47 o 
  -6  -2   3        5.08        5.25      1.85 o 
  -5  -2   3       84.12       76.40      2.61 o 
  -4  -2   3      260.97      269.60     10.32 o 
  -3  -2   3        8.12       12.27      1.31 o 
  -2  -2   3      151.36      176.54      8.81 o 
  -1  -2   3      129.21       96.85     11.77 o 
   0  -2   3      513.00      475.44     34.68 o 
   1  -2   3       14.28       15.95      2.31 o 
   2  -2   3      355.29      342.72     20.20 o 
   3  -2   3     1231.22     1265.05     27.70 o 
   4  -2   3      108.86      112.92      2.52 o 
   5  -2   3       94.81      114.99      3.88 o 
   6  -2   3        7.88        7.85      2.23 o 
   7  -2   3       61.55       46.73      4.72 o 
   8  -2   3        8.53        8.01      2.24 o 
   9  -2   3       71.05       59.81      4.13 o 
  10  -2   3        0.28       -0.59      2.22 o 
  11  -2   3        0.85        0.95      2.87 o 
 -11  -1   3        0.26       -0.75      2.06 o 
 -10  -1   3        0.58        0.89      2.25 o 
  -9  -1   3       21.36       21.22      3.43 o 
  -8  -1   3        0.30        3.19      1.87 o 
  -7  -1   3      155.64      161.31     16.86 o 
  -6  -1   3        9.66        8.71      2.04 o 
  -5  -1   3      126.82      117.29      2.85 o 
  -4  -1   3      170.97      171.45      3.40 o 
  -3  -1   3        0.03        0.54      0.68 o 
  -2  -1   3        0.56        2.11      0.73 o 
  -1  -1   3      927.37      968.42     58.27 o 
   0  -1   3        0.34       -0.18      0.60 o 
   1  -1   3      171.58      158.63     10.01 o 
   2  -1   3       81.85       78.97      3.10 o 
   3  -1   3      548.08      527.43     14.30 o 
   4  -1   3      213.77      211.25      3.76 o 
   5  -1   3      135.76      188.90      5.02 o 
   6  -1   3       11.21       13.54      2.21 o 
   7  -1   3       13.48       14.38      3.27 o 
   8  -1   3        3.73        1.62      1.61 o 
   9  -1   3        8.26        6.86      2.26 o 
  10  -1   3       12.60       10.93      2.77 o 
  11  -1   3       13.05       18.38      4.77 o 
 -10   0   3        3.69        3.11      2.38 o 
  -9   0   3        8.80       10.24      4.33 o 
  -8   0   3        2.45        3.65      2.23 o 
  -7   0   3        2.33        3.33      1.87 o 
  -6   0   3       15.64       20.35      2.68 o 
  -5   0   3      108.39      105.30      4.17 o 
  -4   0   3       14.99       14.04      1.90 o 
  -3   0   3      223.65      215.84      3.08 o 
  -2   0   3       50.28       38.96      1.44 o 
  -1   0   3     1615.95     1660.26     61.54 o 
   0   0   3     1091.94     1072.21     46.22 o 
   1   0   3     1040.59     1015.46     71.38 o 
   2   0   3     1331.43     1311.12     82.90 o 
   3   0   3      158.74      146.04      3.79 o 
   4   0   3     2315.98     2232.86     16.99 o 
   5   0   3       44.11       49.90      2.05 o 
   6   0   3       39.67       35.29      1.92 o 
   7   0   3        6.13        4.19      1.12 o 
   8   0   3       23.29       27.20      2.24 o 
   9   0   3       47.02       38.33      3.69 o 
  10   0   3        1.10        3.21      2.39 o 
  11   0   3        3.48        3.10      3.06 o 
  12   0   3        1.05       -0.25      2.79 o 
 -10   1   3        1.20        0.86      1.90 o 
  -9   1   3       14.18       15.53      3.25 o 
  -8   1   3       89.23       67.45      9.82 o 
  -7   1   3        5.35        4.41      2.03 o 
  -6   1   3       11.57       20.15      4.05 o 
  -5   1   3       43.47      257.79      6.42 o 
  -4   1   3      264.73      314.01     17.13 o 
  -3   1   3      662.33      699.43      9.02 o 
  -2   1   3       49.27       46.86      1.41 o 
  -1   1   3     4178.26     4114.05     93.32 o 
   0   1   3    11975.66    12557.60    724.29 o 
   1   1   3     2958.99     3225.79    328.15 o 
   2   1   3     6569.38     7178.59    463.41 o 
   3   1   3      573.94      572.44     19.60 o 
   4   1   3       42.69       40.17      1.63 o 
   5   1   3        0.07       -0.12      0.71 o 
   6   1   3      103.30       77.27     14.22 o 
   7   1   3        4.76       32.83      2.65 o 
   8   1   3       46.52       61.56      4.25 o 
   9   1   3        0.51        1.91      1.64 o 
  10   1   3        0.49       -0.18      1.63 o 
  11   1   3       24.41       27.14      4.27 o 
  12   1   3       17.77       16.80      4.76 o 
 -10   2   3        4.23        2.92      2.23 o 
  -9   2   3        0.92       -0.08      1.90 o 
  -8   2   3       82.86       55.04      4.18 o 
  -7   2   3        2.10        4.79      2.73 o 
  -6   2   3        1.57        2.73      1.71 o 
  -5   2   3       80.86       74.54      3.80 o 
  -4   2   3      122.11      100.61      4.95 o 
  -3   2   3       81.78       77.32      3.21 o 
  -2   2   3      247.17      276.39     15.89 o 
  -1   2   3      670.54      587.97     19.42 o 
   0   2   3      702.05      467.66    196.60 o 
   1   2   3     1496.69     1482.43     77.93 o 
   2   2   3    18205.47    22492.21   1142.84 o 
   3   2   3       49.38       46.10      3.54 o 
   4   2   3      343.91      359.46     18.84 o 
   5   2   3        7.52       10.43      1.25 o 
   6   2   3      132.72      114.00     21.78 o 
   7   2   3       90.51       78.54      2.87 o 
   8   2   3       10.99       13.81      1.84 o 
   9   2   3       25.44       16.45      3.32 o 
  10   2   3        1.10        2.41      1.79 o 
  11   2   3        0.18        1.76      2.17 o 
  12   2   3        6.74        5.14      3.43 o 
 -10   3   3        3.03        4.03      2.56 o 
  -9   3   3        7.13        7.13      3.75 o 
  -8   3   3       19.99       20.58      3.40 o 
  -7   3   3       27.14       25.23      3.34 o 
  -6   3   3        0.07       -0.90      1.23 o 
  -5   3   3       49.55       41.19      3.04 o 
  -4   3   3        0.22        1.16      1.31 o 
  -3   3   3      234.58      382.54     13.70 o 
  -2   3   3       34.62       29.34      1.34 o 
  -1   3   3        6.43        7.16      0.88 o 
   0   3   3        7.99        9.25      3.21 o 
   1   3   3      771.02      762.73     38.14 o 
   2   3   3     6644.01     6324.02   1077.02 o 
   3   3   3       45.71       28.84     13.42 o 
   4   3   3       74.96       47.46     15.52 o 
   5   3   3        0.05       -0.46      0.71 o 
   6   3   3       29.10       26.58      1.86 o 
   7   3   3       35.16       36.04      2.19 o 
   8   3   3        1.28        5.80      1.44 o 
   9   3   3       62.22      239.54     12.79 o 
  10   3   3       29.94       31.82      6.99 o 
  11   3   3        6.69        7.78      2.53 o 
  12   3   3        5.94        8.39      2.83 o 
  -9   4   3        0.97        4.24      2.45 o 
  -8   4   3       26.43       26.15      3.72 o 
  -7   4   3        8.52        6.02      2.32 o 
  -6   4   3        6.66        7.20      2.16 o 
  -5   4   3       16.32       20.83      2.81 o 
  -4   4   3       80.46       81.34      3.90 o 
  -3   4   3        1.87        1.48      1.00 o 
  -2   4   3      171.54      192.54      8.27 o 
  -1   4   3       13.06       14.31      2.38 o 
   0   4   3      438.69      401.74      4.51 o 
   1   4   3        2.23        2.69      0.73 o 
   2   4   3      201.34      219.65     14.04 o 
   3   4   3        0.18        0.19      0.66 o 
   4   4   3       12.13       14.33      1.33 o 
   5   4   3        5.92        8.41      1.27 o 
   6   4   3       41.71       53.12      2.91 o 
   7   4   3      128.67      132.26      5.01 o 
   8   4   3       80.47       75.09      3.15 o 
   9   4   3       77.20      106.98     13.75 o 
  10   4   3       11.93       15.91      3.54 o 
  11   4   3       11.15        9.08      2.71 o 
  12   4   3       31.99       41.33      6.81 o 
  -9   5   3        0.30       -0.62      2.11 o 
  -8   5   3        2.78        2.34      2.32 o 
  -7   5   3       31.05       35.13      4.03 o 
  -6   5   3       10.01       12.77      2.78 o 
  -5   5   3       41.58       43.20      3.53 o 
  -4   5   3       26.36       27.50      2.99 o 
  -3   5   3       29.98       27.02      1.82 o 
  -2   5   3      148.51      144.64      3.31 o 
  -1   5   3      383.86      444.42     14.05 o 
   0   5   3       31.01       40.60      1.80 o 
   1   5   3      402.89      434.29     41.83 o 
   2   5   3       40.66       47.97     11.40 o 
   3   5   3       48.06       37.87      2.55 o 
   4   5   3      669.14      713.76     29.62 o 
   5   5   3      305.54      268.51      4.45 o 
   6   5   3        5.03        6.34      1.39 o 
   7   5   3      125.88      115.96      5.24 o 
   8   5   3      233.58      210.49     10.51 o 
   9   5   3        3.36        5.82      1.85 o 
  10   5   3        4.40        2.26      1.97 o 
  11   5   3       55.31       56.03      5.77 o 
  12   5   3        2.02        3.83      2.32 o 
  -8   6   3        0.39        0.27      2.08 o 
  -7   6   3        5.71        8.23      2.80 o 
  -6   6   3       65.86       58.02      4.23 o 
  -5   6   3      307.22      287.43      8.04 o 
  -4   6   3      144.37      136.06      8.18 o 
  -3   6   3       32.29       34.08      4.88 o 
  -2   6   3      111.80      107.34      3.15 o 
  -1   6   3       32.93       42.69     14.97 o 
   0   6   3        2.16       29.61      7.11 o 
   1   6   3      690.63      714.94     38.01 o 
   2   6   3        0.50        2.64      1.04 o 
   3   6   3       16.35       26.60      8.05 o 
   4   6   3      183.02      170.11      4.78 o 
   5   6   3        3.72        6.96      1.28 o 
   6   6   3       38.95       44.74      2.31 o 
   7   6   3       37.36       29.00      2.69 o 
   8   6   3        6.93        6.14      1.67 o 
   9   6   3        2.37        6.51      3.17 o 
  10   6   3       67.95       74.14      5.25 o 
  11   6   3       40.76       54.32      6.46 o 
  12   6   3       13.19       19.07      5.40 o 
  -8   7   3        0.10        1.60      2.48 o 
  -7   7   3        0.00        0.89      1.93 o 
  -6   7   3        5.23        8.04      2.75 o 
  -5   7   3        2.32        2.29      2.02 o 
  -4   7   3      105.77       96.48      4.92 o 
  -3   7   3       93.51       90.54      4.41 o 
  -2   7   3       33.76       27.57      2.20 o 
  -1   7   3       24.59       22.74      2.52 o 
   0   7   3      105.01       92.50      5.43 o 
   1   7   3      515.43      585.37     24.92 o 
   2   7   3       41.33       62.19      2.13 o 
   3   7   3        5.73       56.56      4.70 o 
   4   7   3       13.71       15.31      4.12 o 
   5   7   3        3.76        4.25      2.13 o 
   6   7   3       23.77       22.76      3.21 o 
   7   7   3        5.26        1.88      2.33 o 
   8   7   3        1.51        1.12      2.23 o 
   9   7   3        0.00        0.21      2.28 o 
  10   7   3       26.59       32.95      4.77 o 
  11   7   3       89.53      117.66      8.93 o 
  12   7   3        1.78        2.90      3.84 o 
  -7   8   3        5.58        5.39      2.89 o 
  -6   8   3        1.72        1.68      2.23 o 
  -5   8   3       31.55       35.35      4.06 o 
  -4   8   3       32.09       36.78      3.95 o 
  -3   8   3       73.25       69.75      4.28 o 
  -2   8   3       14.84       11.08      2.05 o 
  -1   8   3       32.64       29.79      2.20 o 
   0   8   3        4.85        4.59      3.71 o 
   1   8   3      234.99      242.10     34.77 o 
   2   8   3        0.34        4.22      1.81 o 
   3   8   3       21.83       21.73      3.02 o 
   4   8   3       15.66       18.88      3.00 o 
   5   8   3       66.61       65.29      4.31 o 
   6   8   3       38.60       48.00      4.09 o 
   7   8   3        3.83        2.10      2.48 o 
   8   8   3        1.41       -0.02      2.30 o 
   9   8   3        0.12        0.85      2.56 o 
  10   8   3       23.46       27.23      5.11 o 
  11   8   3       53.52       57.37      7.15 o 
  -6   9   3        0.18        0.02      2.35 o 
  -5   9   3        5.08        3.99      2.52 o 
  -4   9   3        0.06       -0.66      3.71 o 
  -3   9   3        0.01       -2.13      3.47 o 
  -2   9   3        6.20        2.24      1.74 o 
  -1   9   3        9.00       11.62      2.96 o 
   0   9   3       36.03       30.55      4.33 o 
   1   9   3        7.36        9.56      2.47 o 
   2   9   3      242.58      215.44     20.03 o 
   3   9   3      135.70      162.67     23.84 o 
   4   9   3      124.63      135.58      8.33 o 
   5   9   3       32.47      337.64      8.81 o 
   6   9   3       14.97       29.84      6.63 o 
   7   9   3      146.97      125.69      6.16 o 
   8   9   3        9.48        8.35      3.13 o 
   9   9   3       11.22       17.15      3.59 o 
  10   9   3        0.54       -0.20      2.48 o 
  11   9   3        0.25        3.49      4.90 o 
  -5  10   3        0.02       -2.63      3.99 o 
  -4  10   3       24.03       26.35      6.50 o 
  -3  10   3        0.59       -1.08      3.96 o 
  -2  10   3        1.21        0.38      4.37 o 
  -1  10   3        5.01        5.08      2.40 o 
   0  10   3        4.87        3.54      2.30 o 
   1  10   3        1.22       -0.55      2.65 o 
   2  10   3       91.02       82.58      9.39 o 
   3  10   3      324.94      305.83     25.65 o 
   4  10   3       40.00       91.65     16.33 o 
   5  10   3       59.22       63.70      4.87 o 
   6  10   3       41.67       38.89      4.65 o 
   7  10   3        1.08        4.85      2.89 o 
   8  10   3        4.09       -0.83      2.60 o 
   9  10   3        4.59        2.65      2.86 o 
  10  10   3        3.59        5.15      3.02 o 
  -3  11   3        0.04       -3.43      4.44 o 
  -2  11   3        9.15        7.21      5.24 o 
  -1  11   3       35.34       46.40     14.26 o 
   0  11   3        8.68        9.78      2.86 o 
   1  11   3        1.99       -0.28      2.23 o 
   2  11   3       12.10       12.37      3.18 o 
   3  11   3       44.98       48.69     10.09 o 
   4  11   3        4.41        4.17      2.98 o 
   5  11   3       24.12       77.82      8.63 o 
   6  11   3        1.04        1.63      2.78 o 
   7  11   3       25.46       23.19      4.31 o 
   8  11   3        5.43        5.98      3.40 o 
   9  11   3        0.43       -1.19      3.68 o 
  -2  12   3        0.01        7.41      4.48 o 
  -1  12   3        0.00        5.60      4.54 o 
   0  12   3       14.39       17.02      3.56 o 
   1  12   3        3.82        4.18      2.73 o 
   2  12   3       11.23        7.34      3.21 o 
   3  12   3        1.82        4.89      3.78 o 
   4  12   3       42.23       44.24      5.08 o 
   5  12   3       10.30        6.08      3.48 o 
   6  12   3       18.35       20.39      4.63 o 
   7  12   3        4.07        1.09      3.15 o 
   8  12   3        0.00        1.20      3.22 o 
   1  13   3        3.29        4.30      3.18 o 
   2  13   3        2.69        2.86      2.96 o 
   3  13   3        0.00       -4.31      3.21 o 
   4  13   3       24.84       21.57      4.69 o 
   5  13   3       35.73       40.61      8.19 o 
   6  13   3       23.17       24.92      4.95 o 
  -3 -11   4        0.00       -0.58      3.18 o 
  -2 -11   4        3.28        2.70      3.64 o 
  -1 -11   4        0.74       -2.13      5.19 o 
   0 -11   4        0.96        1.54      4.58 o 
  -6 -10   4        0.18       -1.22      2.67 o 
  -5 -10   4        1.72        1.63      2.99 o 
  -4 -10   4        0.20        1.03      3.05 o 
  -3 -10   4        1.64        0.43      2.96 o 
  -2 -10   4        1.76        5.01      3.20 o 
  -1 -10   4        0.01       -1.99      4.35 o 
   0 -10   4        9.04        3.22      6.49 o 
   1 -10   4        0.73       -1.48      3.28 o 
   2 -10   4        1.09       -0.11      3.47 o 
   3 -10   4        1.57        1.48      3.60 o 
  -7  -9   4        3.07        2.32      2.73 o 
  -6  -9   4        1.11        0.23      2.71 o 
  -5  -9   4        5.63        7.25      3.23 o 
  -4  -9   4        0.11        0.42      2.76 o 
  -3  -9   4       37.68       36.70      4.75 o 
  -2  -9   4        0.16        0.12      2.70 o 
  -1  -9   4       16.75        9.95      3.62 o 
   0  -9   4        0.03        0.21      3.13 o 
   1  -9   4        7.51        7.03      3.27 o 
   2  -9   4       13.76        8.47      3.24 o 
   3  -9   4       24.21       22.36      3.94 o 
   4  -9   4        1.12        2.39      3.54 o 
   5  -9   4        0.95        3.71      3.91 o 
  -8  -8   4        0.02       -0.80      4.09 o 
  -7  -8   4        0.62       -0.92      2.42 o 
  -6  -8   4        7.26        4.54      2.91 o 
  -5  -8   4        1.40       -2.64      2.23 o 
  -4  -8   4        0.00       -1.23      2.40 o 
  -3  -8   4      241.34      201.96      7.59 o 
  -2  -8   4        3.91       -0.22      2.57 o 
  -1  -8   4      316.46      275.96     10.29 o 
   0  -8   4       36.50       36.85      9.02 o 
   1  -8   4       72.43       61.49      4.50 o 
   2  -8   4       10.17        9.12      3.05 o 
   3  -8   4        4.36        4.22      2.72 o 
   4  -8   4       16.25       19.74      4.97 o 
   5  -8   4       21.99       26.29      5.34 o 
  -9  -7   4        5.33       11.93      5.08 o 
  -8  -7   4        0.18        1.17      4.08 o 
  -7  -7   4       58.39       59.06     11.59 o 
  -6  -7   4      135.13      121.72     14.59 o 
  -5  -7   4       25.54       24.36      6.61 o 
  -4  -7   4       13.13       17.67      6.09 o 
  -3  -7   4      134.56      105.45      7.85 o 
  -2  -7   4      126.37      113.72      5.69 o 
  -1  -7   4       22.81       22.98      3.81 o 
   0  -7   4      232.64      201.27     19.52 o 
   1  -7   4       32.79       36.14      7.25 o 
   2  -7   4       11.20       10.23      3.78 o 
   3  -7   4        0.56        3.10      2.84 o 
   4  -7   4      100.76      106.47     12.62 o 
   5  -7   4       11.15        8.27      2.20 o 
   6  -7   4       24.35       32.85      2.98 o 
   7  -7   4        0.64        1.72      2.72 o 
  -9  -6   4        0.54        2.48      3.86 o 
  -8  -6   4        0.23       -0.59      3.50 o 
  -7  -6   4       14.83       23.18      5.80 o 
  -6  -6   4        0.87       -0.48      1.96 o 
  -5  -6   4       13.46       15.41      4.03 o 
  -4  -6   4        0.08        3.27      2.32 o 
  -3  -6   4       54.36       69.89     23.66 o 
  -2  -6   4      124.50      109.73      8.42 o 
  -1  -6   4      175.86      140.74      5.57 o 
   0  -6   4       59.01       53.56      2.67 o 
   1  -6   4        2.50        1.53      1.22 o 
   2  -6   4        5.22        5.89      1.66 o 
   3  -6   4        0.04        0.08      1.04 o 
   4  -6   4        4.92        3.25      1.47 o 
   5  -6   4        3.88        3.22      3.28 o 
   6  -6   4        7.86        6.09      1.80 o 
   7  -6   4        8.74       14.82      3.93 o 
   8  -6   4        3.82       10.76      4.04 o 
 -10  -5   4        0.93        3.83      3.99 o 
  -9  -5   4        0.11        3.88      3.83 o 
  -8  -5   4       17.76       16.48      5.10 o 
  -7  -5   4        0.03        1.06      3.38 o 
  -6  -5   4        9.51       11.73      2.56 o 
  -5  -5   4       24.71       35.69      3.41 o 
  -4  -5   4       14.96       17.11      3.01 o 
  -3  -5   4        6.33       17.76      7.85 o 
  -2  -5   4       55.79       51.44      5.14 o 
  -1  -5   4       16.54       22.43      2.01 o 
   0  -5   4        4.99        8.21      1.53 o 
   1  -5   4        0.10        1.00      1.65 o 
   2  -5   4        2.66        2.29      2.40 o 
   3  -5   4        2.37        1.11      1.17 o 
   4  -5   4       15.41       17.83      2.14 o 
   5  -5   4      144.12      137.45      5.20 o 
   6  -5   4        0.17        1.08      1.40 o 
   7  -5   4        2.91        1.19      2.24 o 
   8  -5   4       42.66       32.58      5.45 o 
   9  -5   4       11.01       14.49      4.47 o 
 -10  -4   4        8.50       14.21      5.18 o 
  -9  -4   4        0.02       -0.01      2.07 o 
  -8  -4   4        5.67        4.42      3.45 o 
  -7  -4   4       24.24       37.34      8.52 o 
  -6  -4   4       10.85        9.86      2.17 o 
  -5  -4   4        2.70        1.34      1.06 o 
  -4  -4   4       54.71       58.84      4.11 o 
  -3  -4   4      107.50      108.69      7.65 o 
  -2  -4   4      302.24      366.48     21.56 o 
  -1  -4   4       41.49       43.21      3.49 o 
   0  -4   4       23.94       27.80      1.95 o 
   1  -4   4       49.17       37.82     19.71 o 
   2  -4   4        0.04        0.37      0.89 o 
   3  -4   4       12.58       19.46      1.88 o 
   4  -4   4        4.69        5.58      1.45 o 
   5  -4   4      468.73      460.73     13.76 o 
   6  -4   4      111.86      109.00      5.44 o 
   7  -4   4       50.87       45.54      2.87 o 
   8  -4   4       22.99       19.47      4.45 o 
   9  -4   4       15.60       16.08      4.46 o 
  10  -4   4        1.82        2.32      3.33 o 
 -10  -3   4       32.39       33.02      4.26 o 
  -9  -3   4        0.13       -0.33      1.98 o 
  -8  -3   4       43.80       45.20      4.76 o 
  -7  -3   4      236.24      218.37      6.97 o 
  -6  -3   4      112.46       94.85      4.48 o 
  -5  -3   4       53.34       53.66      2.58 o 
  -4  -3   4      182.93      222.29      6.31 o 
  -3  -3   4      269.92      226.70     56.25 o 
  -2  -3   4        9.74        6.06      3.68 o 
  -1  -3   4        0.11        4.51      4.25 o 
   0  -3   4       13.94       10.10      3.74 o 
   1  -3   4      590.61      623.96     31.81 o 
   2  -3   4      685.49      725.66     38.52 o 
   3  -3   4       99.68      119.21      4.04 o 
   4  -3   4      103.79      101.17      4.55 o 
   5  -3   4      104.34      102.36      2.96 o 
   6  -3   4      111.74      105.58      3.45 o 
   7  -3   4        0.78        0.74      1.29 o 
   8  -3   4       63.80       58.78      5.76 o 
   9  -3   4        7.95        6.90      3.49 o 
  10  -3   4        0.65       -1.34      2.44 o 
 -10  -2   4       25.31       23.35      6.65 o 
  -9  -2   4       20.88       17.08      3.29 o 
  -8  -2   4       23.17       25.02      3.45 o 
  -7  -2   4      489.53      442.57      9.73 o 
  -6  -2   4       37.32       39.21      4.65 o 
  -5  -2   4      258.34      214.60      4.37 o 
  -4  -2   4        1.11        0.48      0.94 o 
  -3  -2   4        2.94        4.87      1.13 o 
  -2  -2   4       96.24      128.85     13.20 o 
  -1  -2   4       62.58       82.23      2.75 o 
   0  -2   4      300.60      312.28     28.45 o 
   1  -2   4      127.68      186.87     34.72 o 
   2  -2   4       18.62       25.38      1.56 o 
   3  -2   4     1432.12     1530.66     74.89 o 
   4  -2   4       13.01       17.04      1.50 o 
   5  -2   4      123.70      118.93      2.86 o 
   6  -2   4        0.04       -0.69      0.85 o 
   7  -2   4        1.24        1.66      1.12 o 
   8  -2   4       26.04       35.92      4.97 o 
   9  -2   4        7.12        6.15      3.24 o 
  10  -2   4       11.61        6.59      3.47 o 
  11  -2   4        2.72        1.85      3.29 o 
 -10  -1   4        0.32        0.51      2.04 o 
  -9  -1   4        1.82        1.47      2.26 o 
  -8  -1   4       41.86       43.57      5.65 o 
  -7  -1   4       17.61       20.04      3.68 o 
  -6  -1   4      146.45      118.96      4.95 o 
  -5  -1   4        9.91       12.06      2.14 o 
  -4  -1   4       76.70       63.68      2.32 o 
  -3  -1   4      252.09      250.28      7.05 o 
  -2  -1   4       28.13       34.67      3.69 o 
  -1  -1   4       27.36       32.02      1.85 o 
   0  -1   4      270.98      278.36     17.14 o 
   1  -1   4       45.73       51.08      1.78 o 
   2  -1   4      373.73      364.54     21.37 o 
   3  -1   4      175.83      196.87      9.93 o 
   4  -1   4       43.47       42.80      1.66 o 
   5  -1   4       14.91       16.52      1.37 o 
   6  -1   4        9.38        6.66      1.17 o 
   7  -1   4       36.71       34.32      2.37 o 
   8  -1   4       98.27       95.70      3.64 o 
   9  -1   4       50.74       44.21      5.07 o 
  10  -1   4        0.39        0.16      2.30 o 
  11  -1   4        1.01        1.34      2.86 o 
 -10   0   4        0.26        0.40      2.10 o 
  -9   0   4        2.59        2.29      2.14 o 
  -8   0   4        3.29        5.00      2.44 o 
  -7   0   4        2.01        1.87      1.83 o 
  -6   0   4       30.81       37.06      4.91 o 
  -5   0   4        1.57        0.86      1.39 o 
  -4   0   4        2.02        3.91      1.50 o 
  -3   0   4        0.25       -0.31      1.03 o 
  -2   0   4      269.10      263.84     12.63 o 
  -1   0   4       59.70       42.38     19.74 o 
   0   0   4      179.39      241.35     16.85 o 
   1   0   4     1290.87     1248.55     86.65 o 
   2   0   4        2.77        1.14      0.68 o 
   3   0   4        6.63        8.78      1.11 o 
   4   0   4      442.11      456.11      6.72 o 
   5   0   4       47.62       56.56      2.17 o 
   6   0   4       27.27       26.76      1.94 o 
   7   0   4       20.26       26.88      2.76 o 
   8   0   4       66.99       65.63      2.96 o 
   9   0   4       29.55       31.85      4.82 o 
  10   0   4        7.98       10.19      3.74 o 
  11   0   4        0.00       -1.91      2.20 o 
 -10   1   4        0.80        2.47      2.42 o 
  -9   1   4        0.45        0.77      2.18 o 
  -8   1   4       79.57       63.84      4.50 o 
  -7   1   4       61.44       63.45      4.28 o 
  -6   1   4       47.89       43.36      3.52 o 
  -5   1   4       56.13       55.53      3.46 o 
  -4   1   4        1.20        1.68      1.41 o 
  -3   1   4       29.79       26.29      1.37 o 
  -2   1   4      434.92      402.26      6.97 o 
  -1   1   4      132.00      139.12      4.00 o 
   0   1   4     3360.43     3199.56    127.75 o 
   1   1   4     2066.22     2137.10    140.52 o 
   2   1   4      553.37      661.35      7.29 o 
   3   1   4       19.91        4.54      1.05 o 
   4   1   4      733.87      781.33     22.68 o 
   5   1   4      254.12      262.71      4.47 o 
   6   1   4       41.10       35.42      1.98 o 
   7   1   4      125.14      144.09      5.38 o 
   8   1   4        5.37        4.08      1.38 o 
   9   1   4       13.96        7.41      1.59 o 
  10   1   4       14.51       15.60      3.97 o 
  11   1   4        0.16        1.09      2.48 o 
  12   1   4        7.40        6.94      3.76 o 
 -10   2   4        1.32        1.87      2.25 o 
  -9   2   4        4.80        6.84      3.88 o 
  -8   2   4       11.74       10.70      2.89 o 
  -7   2   4        1.15       -0.19      1.63 o 
  -6   2   4       14.56       18.03      2.81 o 
  -5   2   4       20.05       21.82      2.80 o 
  -4   2   4      547.11      509.36     12.01 o 
  -3   2   4      604.67      534.28     19.57 o 
  -2   2   4       22.90       20.82      1.24 o 
  -1   2   4      242.87      201.34      7.96 o 
   0   2   4        5.68        6.38      2.01 o 
   1   2   4     2237.02     2286.70    132.92 o 
   2   2   4     4591.59     5129.94    348.73 o 
   3   2   4      101.09      116.90      7.41 o 
   4   2   4      593.32      579.90     36.13 o 
   5   2   4       18.20       19.94      1.50 o 
   6   2   4       67.86       62.33      2.78 o 
   7   2   4       30.97       30.07      2.09 o 
   8   2   4       10.49        8.97      1.63 o 
   9   2   4       15.38       13.39      3.15 o 
  10   2   4        9.10       10.58      2.55 o 
  11   2   4       21.12       19.21      4.44 o 
  12   2   4        3.84        8.68      3.81 o 
  -9   3   4        1.02        2.37      2.20 o 
  -8   3   4        9.36       11.22      2.88 o 
  -7   3   4        6.46        3.52      2.18 o 
  -6   3   4       32.29       32.10      3.48 o 
  -5   3   4        7.18        8.87      2.19 o 
  -4   3   4       13.05       10.42      2.06 o 
  -3   3   4      146.98      146.67      4.66 o 
  -2   3   4     1186.96     1190.39     31.25 o 
  -1   3   4       22.04       25.71      1.41 o 
   0   3   4       23.41       14.46      7.06 o 
   1   3   4       27.14       22.72      1.31 o 
   2   3   4     2290.68     2511.02    160.36 o 
   3   3   4        0.01        0.81      0.77 o 
   4   3   4      140.25      144.59      5.15 o 
   5   3   4       30.18       30.94      2.15 o 
   6   3   4       77.88       70.09      4.73 o 
   7   3   4       17.55       18.48      2.97 o 
   8   3   4       44.75       41.12      8.24 o 
   9   3   4        8.29        7.76      1.83 o 
  10   3   4       11.33       12.76      2.54 o 
  11   3   4        4.74        5.39      2.76 o 
  12   3   4       21.14       24.24      5.04 o 
  -9   4   4        3.75        2.36      2.41 o 
  -8   4   4        0.81        0.74      1.93 o 
  -7   4   4       12.23        8.74      2.59 o 
  -6   4   4        4.91        4.82      2.14 o 
  -5   4   4       13.77       12.16      2.43 o 
  -4   4   4       44.13       42.37      3.12 o 
  -3   4   4      135.46      127.62      5.62 o 
  -2   4   4      656.06      613.84      9.61 o 
  -1   4   4       37.54       31.11      1.66 o 
   0   4   4       84.22       58.11     21.17 o 
   1   4   4      386.27      364.04     18.89 o 
   2   4   4      353.34      352.63     18.94 o 
   3   4   4       16.57        8.42      4.51 o 
   4   4   4      128.22      141.59     47.80 o 
   5   4   4       18.70        8.90      4.11 o 
   6   4   4      123.73      173.13     59.74 o 
   7   4   4       57.74       55.49      2.62 o 
   8   4   4      403.94      377.41     19.42 o 
   9   4   4       33.96       34.56      2.84 o 
  10   4   4        0.51        0.46      1.41 o 
  11   4   4        0.28        1.28      1.82 o 
  12   4   4        1.11        0.73      2.72 o 
  -8   5   4        0.09        1.87      2.10 o 
  -7   5   4       28.04       33.38      5.77 o 
  -6   5   4        4.34        5.98      2.36 o 
  -5   5   4        6.31        6.79      3.91 o 
  -4   5   4       61.14       54.98      3.59 o 
  -3   5   4        0.99        1.91      1.54 o 
  -2   5   4       23.84       23.31      1.75 o 
  -1   5   4       19.83       19.13      1.79 o 
   0   5   4      219.34      204.29      9.81 o 
   1   5   4      154.91      160.53      8.29 o 
   2   5   4      115.28      137.61      7.89 o 
   3   5   4      690.54      781.17     51.63 o 
   4   5   4      101.34      111.33      6.10 o 
   5   5   4       10.60       60.45     28.41 o 
   6   5   4       40.06       49.65      2.47 o 
   7   5   4       45.15       46.73      2.52 o 
   8   5   4      170.98      158.27     10.00 o 
   9   5   4      244.67      239.84      9.15 o 
  10   5   4        2.08        0.81      1.52 o 
  11   5   4        3.93        5.45      3.81 o 
  12   5   4        1.39        0.87      2.79 o 
  -8   6   4       10.42       11.74      3.22 o 
  -7   6   4       12.07       15.02      4.40 o 
  -5   6   4      185.49      227.15     10.37 o 
  -4   6   4      162.91      175.70     12.25 o 
  -3   6   4      209.93      236.08      7.80 o 
  -2   6   4       18.72       21.64      1.88 o 
  -1   6   4      307.07      308.29      5.03 o 
   0   6   4       70.18       78.03      4.12 o 
   1   6   4      270.58      239.10     11.95 o 
   2   6   4       29.07       29.75      1.86 o 
   3   6   4       28.31       37.54      3.38 o 
   4   6   4      472.86      477.43     21.51 o 
   5   6   4      275.60      251.99     10.64 o 
   6   6   4       10.68       18.27      6.20 o 
   7   6   4       40.61       36.15      2.49 o 
   8   6   4       27.60       31.53      3.87 o 
   9   6   4       87.35       78.34      4.78 o 
  10   6   4        0.06       -1.17      2.08 o 
  11   6   4        1.49        2.01      3.47 o 
  12   6   4        2.55        5.36      4.01 o 
  -7   7   4       16.51       14.73      3.38 o 
  -6   7   4       16.99       14.94      3.15 o 
  -5   7   4       93.32       94.86      5.20 o 
  -4   7   4       46.43       51.66      4.57 o 
  -3   7   4      320.33      329.21      8.08 o 
  -2   7   4       21.28       34.17      2.52 o 
  -1   7   4        1.14        0.58      1.22 o 
   0   7   4        0.08       -0.38      0.96 o 
   1   7   4      112.81      104.96      6.02 o 
   2   7   4        1.10       -0.33      1.05 o 
   3   7   4       16.26       25.02      3.11 o 
   4   7   4       56.50       63.77      3.78 o 
   5   7   4       66.92       64.10      4.00 o 
   6   7   4       55.98       55.15      3.98 o 
   7   7   4       60.68       70.00     12.44 o 
   8   7   4       35.79       32.72      3.86 o 
   9   7   4        4.06        9.59      2.96 o 
  10   7   4        0.27        0.55      2.39 o 
  11   7   4       29.29       34.20      4.31 o 
  12   7   4        2.94        7.54      4.25 o 
  -6   8   4        0.04        0.21      2.68 o 
  -5   8   4       26.74       30.55      3.90 o 
  -4   8   4       28.36       46.85      6.13 o 
  -3   8   4      502.71      494.62     10.19 o 
  -2   8   4       17.22       21.77      3.09 o 
  -1   8   4       24.75       15.37     10.19 o 
   0   8   4       43.65       40.31      2.39 o 
   1   8   4       30.33       33.53      3.92 o 
   2   8   4       35.54       38.64      5.76 o 
   3   8   4        8.46        9.18      2.48 o 
   4   8   4       19.87       24.22      3.23 o 
   5   8   4        0.82        1.39      2.12 o 
   6   8   4       20.59       15.90      3.21 o 
   7   8   4      133.62      107.14      5.43 o 
   8   8   4        0.92        0.19      2.34 o 
   9   8   4       56.88       55.36      4.48 o 
  10   8   4        2.63        5.55      2.86 o 
  11   8   4        6.03        9.69      6.00 o 
  -6   9   4        0.01        0.30      2.03 o 
  -5   9   4        3.06        2.51      2.48 o 
  -4   9   4        0.98        1.66      2.20 o 
  -3   9   4       84.86       89.34      7.85 o 
  -2   9   4        2.12       -2.31      3.70 o 
  -1   9   4        8.82        7.05      2.26 o 
   0   9   4        2.91        5.39      1.96 o 
   1   9   4        1.37        0.54      2.39 o 
   2   9   4       44.47       47.75      8.21 o 
   3   9   4      130.21      120.47     12.18 o 
   4   9   4       22.26       20.96      3.57 o 
   5   9   4        1.02        1.69      2.43 o 
   6   9   4       28.93       27.85      3.98 o 
   7   9   4        0.56       -1.24      2.42 o 
   8   9   4       15.62       15.16      4.24 o 
   9   9   4        0.70        7.47      3.20 o 
  10   9   4        1.16        4.62      2.96 o 
  11   9   4        0.43        1.52      3.68 o 
  -5  10   4        6.60       17.75      5.92 o 
  -4  10   4        0.42        3.43      4.22 o 
  -3  10   4        1.66       -2.13      3.76 o 
  -2  10   4       43.84       61.19      7.92 o 
  -1  10   4        4.72        2.68      2.13 o 
   0  10   4        9.05        8.04      3.08 o 
   1  10   4        0.72       -1.55      1.80 o 
   2  10   4        2.74        1.56      2.20 o 
   3  10   4      117.10      118.64     11.08 o 
   4  10   4       14.45       15.33      3.39 o 
   5  10   4       10.19       15.45      3.46 o 
   6  10   4        2.90        2.48      2.78 o 
   7  10   4       15.74       15.06      3.75 o 
   8  10   4       20.69       12.13      3.56 o 
   9  10   4        5.71        3.90      2.96 o 
  10  10   4        5.51        6.12      3.11 o 
  -3  11   4        2.45       -2.92      4.09 o 
  -2  11   4        0.32        4.66      4.83 o 
   0  11   4        7.55        9.22      3.85 o 
   1  11   4        5.29        5.31      2.71 o 
   2  11   4       13.39       19.06      3.43 o 
   3  11   4       27.21       29.97      4.15 o 
   4  11   4       99.70       91.17      5.62 o 
   5  11   4        3.18        2.56      2.76 o 
   6  11   4       45.75       51.63      6.56 o 
   7  11   4       18.56       12.56      3.84 o 
   8  11   4        1.20       -0.66      2.80 o 
   9  11   4        1.65       -2.23      4.15 o 
  -1  12   4       12.25       20.75      5.83 o 
   0  12   4        1.16        2.84      2.74 o 
   1  12   4        1.78        1.28      2.35 o 
   2  12   4        0.72       -1.60      2.36 o 
   3  12   4        2.44        1.85      2.73 o 
   4  12   4        1.94       -0.06      2.54 o 
   5  12   4        0.43       -1.60      2.64 o 
   6  12   4       49.40       48.87      5.58 o 
   7  12   4        0.86       -0.93      3.37 o 
   8  12   4        0.28       -3.15      2.91 o 
   1  13   4        0.01        0.93      2.64 o 
   2  13   4        0.43        0.05      2.73 o 
   3  13   4        0.51        0.31      2.83 o 
   4  13   4        0.56       -1.25      2.74 o 
   5  13   4       16.74       13.40      4.06 o 
   6  13   4       36.74       39.97      5.48 o 
  -4 -10   5        0.03        1.11      3.19 o 
  -3 -10   5        7.67        6.18      3.49 o 
  -2 -10   5        1.63       -3.09      2.96 o 
  -1 -10   5        0.00       -3.50      2.86 o 
   0 -10   5        3.63        2.39      3.43 o 
   1 -10   5       24.33       27.26      5.99 o 
   2 -10   5        3.24        4.66      4.17 o 
  -6  -9   5        1.57        3.12      2.94 o 
  -5  -9   5        3.21        2.05      2.95 o 
  -4  -9   5        5.46        5.85      3.18 o 
  -3  -9   5        0.01       -1.63      2.69 o 
  -2  -9   5        6.38        2.98      3.21 o 
  -1  -9   5        0.29       -2.38      3.40 o 
   0  -9   5        1.38       -1.29      2.63 o 
   1  -9   5        0.17       -0.17      3.81 o 
   2  -9   5        3.33        2.45      3.43 o 
   3  -9   5        2.13        0.74      3.43 o 
   4  -9   5        0.04        0.17      3.43 o 
  -7  -8   5        0.60        2.68      2.92 o 
  -6  -8   5        3.55        3.24      2.70 o 
  -5  -8   5        1.06        0.25      2.61 o 
  -4  -8   5       38.03       36.22      5.93 o 
  -3  -8   5       12.72       16.84      3.61 o 
  -2  -8   5       29.55       33.42      4.38 o 
  -1  -8   5       91.29       77.36      5.34 o 
   0  -8   5       17.67       13.16     11.91 o 
   1  -8   5        0.32        4.98      4.20 o 
   2  -8   5       74.72       60.96      4.76 o 
   3  -8   5        2.64        6.12      3.68 o 
   4  -8   5        0.26       -3.52      2.69 o 
   5  -8   5        1.36        1.52      3.41 o 
   6  -8   5       11.41       14.52      3.49 o 
  -8  -7   5        4.95        8.93      4.69 o 
  -7  -7   5        0.13        3.08      4.06 o 
  -6  -7   5        2.73        3.02      2.52 o 
  -5  -7   5       31.98       25.59      4.99 o 
  -4  -7   5       89.25       74.45      9.28 o 
  -3  -7   5        4.41        5.45      2.85 o 
  -2  -7   5      212.86      174.88      6.94 o 
  -1  -7   5       27.45       29.72      4.13 o 
   0  -7   5      105.90       95.54      5.38 o 
   1  -7   5       41.35       41.37      4.40 o 
   2  -7   5        9.31       10.26      3.87 o 
   3  -7   5        2.43        4.20      3.51 o 
   4  -7   5       51.27       48.98      6.48 o 
   5  -7   5        3.17        5.47      2.27 o 
   6  -7   5        4.06        2.61      1.77 o 
   7  -7   5        6.15        6.51      3.33 o 
  -9  -6   5        6.38        7.68      4.75 o 
  -8  -6   5        8.90        9.06      4.55 o 
  -7  -6   5        3.31        5.78      4.28 o 
  -6  -6   5       27.93       31.58      3.85 o 
  -5  -6   5        5.56        4.61      2.51 o 
  -4  -6   5       22.64       20.65      3.43 o 
  -3  -6   5       70.64       65.53      4.60 o 
  -2  -6   5       22.99       29.32      3.75 o 
  -1  -6   5        0.00        0.87      2.58 o 
   0  -6   5      513.83      478.32      9.58 o 
   1  -6   5       26.10       32.74      2.59 o 
   2  -6   5       18.16       11.30      6.63 o 
   3  -6   5        2.84        6.63      2.04 o 
   4  -6   5       48.85       42.65      3.40 o 
   5  -6   5       14.01       12.50      3.39 o 
   6  -6   5       18.75       19.23      2.57 o 
   7  -6   5        0.77        1.06      2.63 o 
   8  -6   5        2.63        1.19      2.92 o 
  -9  -5   5        2.57        4.85      4.28 o 
  -8  -5   5        0.87        3.72      3.76 o 
  -7  -5   5        5.51        4.27      3.88 o 
  -6  -5   5        0.01        1.24      2.00 o 
  -5  -5   5       12.67       10.79      2.67 o 
  -4  -5   5       16.13       19.21      3.02 o 
  -3  -5   5        1.63        0.52      1.41 o 
  -2  -5   5        0.05       -0.56      1.25 o 
  -1  -5   5       39.74       40.72      2.61 o 
   0  -5   5      163.87      151.66     11.14 o 
   1  -5   5        0.03        0.31      1.17 o 
   2  -5   5       22.70       26.41      2.29 o 
   3  -5   5       46.36       50.09      3.69 o 
   4  -5   5       21.79       28.72      3.03 o 
   5  -5   5       12.62       14.08      2.11 o 
   6  -5   5        2.59        2.42      1.58 o 
   7  -5   5        7.48       10.04      2.13 o 
   8  -5   5        0.49        0.90      2.63 o 
   9  -5   5       13.78       19.63      4.89 o 
  -9  -4   5        0.66        4.74      3.84 o 
  -8  -4   5        5.19        5.52      2.41 o 
  -7  -4   5        7.07        9.59      2.58 o 
  -6  -4   5        9.99       12.41      2.61 o 
  -5  -4   5        0.05       -0.08      0.97 o 
  -4  -4   5        0.83       -0.27      1.00 o 
  -3  -4   5       24.42       25.58      2.93 o 
  -2  -4   5       48.86       56.91      2.70 o 
  -1  -4   5       49.73       47.93      3.42 o 
   0  -4   5       81.64       47.08     18.65 o 
   1  -4   5       36.15       33.52      2.26 o 
   2  -4   5       23.79       30.35      2.13 o 
   3  -4   5        1.21        1.79      1.28 o 
   4  -4   5       63.03       69.18      4.75 o 
   5  -4   5      104.28      110.47     14.40 o 
   6  -4   5      135.41      135.10      4.53 o 
   7  -4   5        0.60        2.84      1.58 o 
   8  -4   5        0.78        0.96      2.45 o 
   9  -4   5        7.01        8.89      3.79 o 
  -9  -3   5       36.64       41.40      5.36 o 
  -8  -3   5        1.55        1.64      2.04 o 
  -7  -3   5       57.56       56.11      4.27 o 
  -6  -3   5      235.34      221.48      6.86 o 
  -5  -3   5        6.23       12.05      1.77 o 
  -4  -3   5       44.03       43.57      2.44 o 
  -3  -3   5      111.73      106.53      6.22 o 
  -2  -3   5      106.28      114.69      7.32 o 
  -1  -3   5        8.11       10.32      1.55 o 
   0  -3   5        0.06        0.47      1.02 o 
   1  -3   5       21.76       24.17      2.01 o 
   2  -3   5      416.54      432.84     20.49 o 
   3  -3   5       33.04       41.32      3.62 o 
   4  -3   5       34.94       47.52      3.76 o 
   5  -3   5       48.97       47.63      2.67 o 
   6  -3   5      205.62      207.31      5.31 o 
   7  -3   5       15.06       15.20      2.17 o 
   8  -3   5      162.00      160.43      6.15 o 
   9  -3   5      111.84       97.28      7.91 o 
  10  -3   5       12.59       17.42      4.83 o 
 -10  -2   5        0.84        1.84      4.05 o 
  -9  -2   5       90.56       80.04      5.25 o 
  -8  -2   5        6.12        4.21      2.28 o 
  -7  -2   5        0.01       -0.39      1.68 o 
  -6  -2   5       18.00       20.62      3.02 o 
  -5  -2   5      134.50      135.88      5.13 o 
  -4  -2   5       12.14       13.45      1.71 o 
  -3  -2   5       29.18       31.75      3.02 o 
  -2  -2   5      123.28      118.23      4.23 o 
  -1  -2   5     1341.74     1508.06     88.76 o 
   0  -2   5       32.45       34.17      1.96 o 
   1  -2   5       10.87        6.74      1.31 o 
   2  -2   5      369.16      399.58     16.70 o 
   3  -2   5       93.29      106.85      6.39 o 
   4  -2   5      108.98      131.67     14.62 o 
   5  -2   5       93.80      100.34      3.62 o 
   6  -2   5       27.98       22.47      6.92 o 
   7  -2   5       21.23       20.12      2.23 o 
   8  -2   5       80.14       82.57      4.50 o 
   9  -2   5       54.05       42.36      5.29 o 
  10  -2   5       14.95        8.53      3.83 o 
  11  -2   5        0.42       -0.84      2.66 o 
 -10  -1   5        8.51        7.38      3.01 o 
  -9  -1   5       25.50       19.70      3.61 o 
  -8  -1   5        6.16        9.88      2.79 o 
  -7  -1   5        2.21        2.57      1.97 o 
  -6  -1   5        9.57       13.39      2.63 o 
  -5  -1   5       12.37       10.23      2.26 o 
  -4  -1   5        0.00        0.17      0.94 o 
  -3  -1   5      102.48      107.44      4.29 o 
  -2  -1   5      126.38      144.69      8.25 o 
  -1  -1   5     1537.44     1746.35     89.24 o 
   0  -1   5       87.34       95.25      4.41 o 
   1  -1   5       14.31       11.14      1.96 o 
   2  -1   5        4.18        3.63      1.00 o 
   3  -1   5       14.44       14.62      1.50 o 
   4  -1   5        1.90        1.73      1.00 o 
   5  -1   5       11.97       22.72      1.56 o 
   6  -1   5        2.40        2.63      1.28 o 
   7  -1   5       34.88       30.49      3.35 o 
   8  -1   5       53.56       43.82      3.37 o 
   9  -1   5      204.72      192.88     10.07 o 
  10  -1   5        0.48       -1.09      2.37 o 
  11  -1   5        0.02       -0.20      2.57 o 
 -10   0   5        0.43       -0.22      2.33 o 
  -9   0   5        0.09        0.41      2.09 o 
  -8   0   5        2.21       -0.85      1.66 o 
  -7   0   5        8.66        8.01      2.48 o 
  -6   0   5       34.98       35.10      3.68 o 
  -5   0   5        0.40        2.32      1.63 o 
  -4   0   5      152.32      185.94      8.08 o 
  -3   0   5      332.77      334.52      7.32 o 
  -2   0   5       70.73       64.08      1.96 o 
  -1   0   5       93.28       83.94      8.11 o 
   0   0   5       31.54       23.51      1.29 o 
   1   0   5       11.25        7.53      1.10 o 
   2   0   5       73.60       75.89      5.74 o 
   3   0   5       17.13       16.02      1.47 o 
   4   0   5      126.61      122.07      7.64 o 
   5   0   5       21.13       27.07      1.98 o 
   6   0   5       22.93       33.24      2.80 o 
   7   0   5        8.53        8.80      1.89 o 
   8   0   5       48.48       42.79      3.20 o 
   9   0   5      301.99      253.45     13.10 o 
  10   0   5        0.54        1.62      2.60 o 
  11   0   5        0.01       -0.24      2.47 o 
  -9   1   5        0.19        0.63      2.05 o 
  -8   1   5        0.10        0.27      2.06 o 
  -7   1   5        4.91        5.61      2.45 o 
  -6   1   5       30.97       24.86      3.23 o 
  -5   1   5       16.25       17.47      2.80 o 
  -4   1   5       20.04       18.47      2.48 o 
  -3   1   5       19.04       25.18      2.03 o 
  -2   1   5       26.87      143.65     18.61 o 
  -1   1   5      167.56      165.93      6.61 o 
   0   1   5      164.20      169.85      7.07 o 
   1   1   5      218.69      180.12      6.66 o 
   2   1   5      604.10      584.74     42.12 o 
   3   1   5        0.28        1.85      1.12 o 
   4   1   5      156.59      128.53      7.07 o 
   5   1   5      519.69      516.99      6.53 o 
   6   1   5       25.53       24.48      1.82 o 
   7   1   5        7.94        6.94      1.39 o 
   8   1   5       53.49       52.33      4.01 o 
   9   1   5       15.67       12.09      5.59 o 
  10   1   5       75.47       69.93      6.48 o 
  11   1   5        0.17       -0.90      2.32 o 
  12   1   5        1.51       -1.36      2.48 o 
  -9   2   5        8.61       11.46      3.32 o 
  -8   2   5        0.49        0.75      1.95 o 
  -7   2   5        3.90        2.57      2.07 o 
  -6   2   5        1.90        1.61      1.71 o 
  -5   2   5      119.99       97.08      4.57 o 
  -4   2   5       33.26       36.76      2.92 o 
  -3   2   5        1.01        0.12      0.74 o 
  -2   2   5      266.31      261.07      8.27 o 
  -1   2   5      797.14      827.76     30.42 o 
   0   2   5       75.89       59.24      5.22 o 
   1   2   5      914.68      963.57     56.44 o 
   2   2   5       19.20       23.82      1.92 o 
   3   2   5      332.11      315.83     30.49 o 
   4   2   5       59.27       60.09      2.83 o 
   5   2   5        1.65        1.38      0.90 o 
   6   2   5        5.80        6.28      1.26 o 
   7   2   5       27.38       32.10      2.22 o 
   8   2   5      149.74      203.71     40.99 o 
   9   2   5       39.52       49.53      3.56 o 
  10   2   5       42.29       35.33      5.08 o 
  11   2   5        0.41        0.41      2.51 o 
  12   2   5        7.71       11.39      4.07 o 
  -9   3   5        5.97       10.31      3.20 o 
  -8   3   5        2.26        0.48      1.89 o 
  -7   3   5        0.23       -0.16      1.88 o 
  -6   3   5       30.80       28.50      3.52 o 
  -5   3   5       82.61       65.33      3.99 o 
  -4   3   5        9.70       10.61      2.14 o 
  -3   3   5      123.04      106.83      6.13 o 
  -2   3   5      413.90      481.13      9.27 o 
  -1   3   5      117.08      107.08      4.78 o 
   0   3   5      126.18       90.63     37.11 o 
   1   3   5       16.42       21.07      1.94 o 
   2   3   5       28.39       25.27      3.70 o 
   3   3   5      966.12     1033.14     57.55 o 
   4   3   5      291.05      276.08     15.18 o 
   5   3   5      168.64      160.33      7.73 o 
   6   3   5       20.51       23.64      1.89 o 
   7   3   5        7.20        7.30      1.61 o 
   8   3   5      159.55      140.12      7.28 o 
   9   3   5        0.21        3.77      1.85 o 
  10   3   5       38.82       43.89      3.59 o 
  11   3   5        0.95        1.91      2.14 o 
  12   3   5        0.39        0.33      2.55 o 
  -9   4   5        0.20        1.24      2.24 o 
  -8   4   5       32.50       37.72      4.47 o 
  -7   4   5        3.57        3.51      2.35 o 
  -6   4   5       39.28       35.99      4.03 o 
  -5   4   5        0.20       -1.81      1.47 o 
  -4   4   5        3.26        1.19      1.60 o 
  -3   4   5       11.42       11.59      2.13 o 
  -2   4   5      261.33      260.57      7.20 o 
  -1   4   5        2.57        3.17      1.03 o 
   0   4   5       98.91       76.67     30.30 o 
   1   4   5       79.20      213.32     96.24 o 
   2   4   5      580.10      611.17     33.05 o 
   3   4   5      622.67      765.26     48.93 o 
   4   4   5      153.38      158.69      9.69 o 
   5   4   5        3.48        1.84      1.19 o 
   6   4   5        7.16        8.94      1.56 o 
   7   4   5       30.16       31.28      2.32 o 
   8   4   5       45.19       44.58      2.64 o 
   9   4   5       12.89       13.99      2.04 o 
  10   4   5        3.13        6.13      2.10 o 
  11   4   5        9.71        6.65      3.08 o 
  12   4   5        0.03        1.41      2.42 o 
  -8   5   5        2.04        3.41      2.48 o 
  -7   5   5        0.64        3.20      2.26 o 
  -6   5   5        3.22        5.62      2.26 o 
  -5   5   5        9.76        8.79      2.42 o 
  -4   5   5        5.46        5.83      2.09 o 
  -3   5   5       15.68       26.38      2.92 o 
  -2   5   5        3.09        3.37      1.15 o 
  -1   5   5        0.19        1.26      1.28 o 
   0   5   5      225.92      238.60     42.55 o 
   1   5   5      139.23      156.24      6.43 o 
   2   5   5      357.66      343.51     25.68 o 
   3   5   5      812.41      883.76     74.68 o 
   4   5   5     1130.45      842.63    336.11 o 
   5   5   5       50.51       40.12      7.69 o 
   6   5   5        0.46       -0.35      1.03 o 
   7   5   5       18.76       18.38      4.98 o 
   8   5   5      167.30      112.51     40.92 o 
   9   5   5      102.98       86.01      3.59 o 
  10   5   5        1.36        2.54      1.83 o 
  11   5   5        4.49        3.09      2.60 o 
  12   5   5        3.29        3.10      2.99 o 
  -8   6   5        0.57        2.29      2.24 o 
  -7   6   5       11.62       10.61      4.60 o 
  -6   6   5       75.27       64.13      4.68 o 
  -5   6   5        2.46        0.84      1.81 o 
  -4   6   5        0.00        0.55      1.72 o 
  -3   6   5       11.52       10.49      2.35 o 
  -2   6   5       54.02       56.22      3.46 o 
  -1   6   5      190.27      172.37      7.10 o 
   0   6   5       27.69       28.36      2.53 o 
   1   6   5        2.67        1.05      1.02 o 
   2   6   5        8.97       13.78      2.64 o 
   3   6   5        1.27       86.95     62.55 o 
   4   6   5        0.24        1.56      1.19 o 
   5   6   5       55.57       50.68      2.87 o 
   6   6   5        1.04       -1.32      0.96 o 
   7   6   5       28.44       28.80      2.69 o 
   8   6   5        7.90        8.68      2.07 o 
   9   6   5       38.15       42.45      5.10 o 
  10   6   5        6.76        7.92      2.01 o 
  11   6   5       19.96       19.44      4.90 o 
  -7   7   5       19.34       22.55      6.41 o 
  -6   7   5      114.93      104.23      6.28 o 
  -5   7   5        8.92        6.57      2.61 o 
  -4   7   5        5.81        4.51      2.20 o 
  -3   7   5      278.87      267.03      7.54 o 
  -2   7   5       29.01       34.09      3.34 o 
  -1   7   5       39.55       37.92      2.28 o 
   0   7   5        1.90        1.69      1.17 o 
   1   7   5        5.89       12.56      3.06 o 
   2   7   5       35.92       35.00      3.30 o 
   3   7   5      396.17      415.09     26.05 o 
   4   7   5        4.85        2.70      1.37 o 
   5   7   5      137.65      143.86      8.82 o 
   6   7   5        6.35        9.73      1.67 o 
   7   7   5        2.82        3.30      2.45 o 
   8   7   5        9.42       10.79      3.13 o 
   9   7   5        4.85        5.05      2.80 o 
  10   7   5        0.75        6.82      2.79 o 
  11   7   5       13.02       18.09      4.23 o 
  -6   8   5        8.90        4.35      2.48 o 
  -5   8   5       20.33       16.94      3.33 o 
  -4   8   5        7.04        8.64      2.69 o 
  -3   8   5      197.99      192.73      9.94 o 
  -2   8   5        0.00       -2.47      1.65 o 
  -1   8   5       39.86       40.31      2.51 o 
   0   8   5       22.83       27.78      2.27 o 
   1   8   5        2.84        3.24      1.35 o 
   2   8   5       39.74       40.72      3.59 o 
   3   8   5        3.97        7.90      3.37 o 
   4   8   5        6.82       10.16      2.56 o 
   5   8   5       35.62       67.45      5.51 o 
   6   8   5       21.37       21.73      3.87 o 
   7   8   5        4.30        2.90      2.39 o 
   8   8   5        7.58        7.33      3.34 o 
   9   8   5        3.32        3.11      2.54 o 
  10   8   5        5.03        6.68      5.26 o 
  11   8   5        0.07        3.60      2.73 o 
  -5   9   5        3.24        3.45      2.56 o 
  -4   9   5        5.09        5.88      2.73 o 
  -3   9   5        3.04        5.23      2.46 o 
  -2   9   5       51.19       53.67      6.40 o 
  -1   9   5        6.56        2.49      1.79 o 
   0   9   5       32.14       31.13      3.46 o 
   1   9   5       47.24       46.71      4.82 o 
   2   9   5       37.41       36.50      7.70 o 
   3   9   5        1.67        6.21      3.60 o 
   4   9   5       16.58       21.46      3.41 o 
   5   9   5       14.91       17.49      3.39 o 
   6   9   5       17.44      106.15      7.44 o 
   7   9   5       25.34       31.56      5.42 o 
   8   9   5       12.28       11.36      3.43 o 
   9   9   5        2.55        3.02      2.84 o 
  10   9   5        3.36        2.06      2.61 o 
  11   9   5       26.34       34.29     15.49 o 
  -4  10   5        0.06       -0.34      3.90 o 
  -3  10   5        0.24       -0.81      3.81 o 
  -2  10   5       91.31       95.11      8.33 o 
  -1  10   5        1.90        0.71      4.47 o 
   0  10   5        1.63        0.58      2.48 o 
   1  10   5        0.02        1.56      1.96 o 
   2  10   5      107.33      108.85     15.33 o 
   3  10   5       45.29       52.64      7.65 o 
   4  10   5        0.76       -0.30      2.53 o 
   5  10   5        0.08       -2.13      2.16 o 
   6  10   5       29.08       41.14      4.71 o 
   7  10   5        3.94        3.66      2.94 o 
   8  10   5       20.93       19.06      3.93 o 
   9  10   5        1.86        3.30      3.27 o 
  10  10   5        0.19        1.88      2.87 o 
  -3  11   5       11.99       12.76      5.57 o 
  -2  11   5        4.10        4.57      5.08 o 
  -1  11   5        2.12       -0.23      4.67 o 
   0  11   5       12.16       10.76      3.68 o 
   1  11   5       32.96       39.40      6.03 o 
   2  11   5       49.21       53.63      6.27 o 
   3  11   5        0.95        1.35      2.39 o 
   4  11   5        7.39        7.25      2.99 o 
   5  11   5        6.33        5.62      3.21 o 
   6  11   5        0.16       -2.34      2.62 o 
   7  11   5       12.49        7.25      3.52 o 
   8  11   5       17.93       21.30      4.31 o 
   9  11   5        1.60        3.76      3.03 o 
  10  11   5        0.12       -1.38      3.01 o 
   0  12   5       19.72       28.99      6.28 o 
   1  12   5        3.98        2.53      2.45 o 
   2  12   5        0.29       -0.02      2.34 o 
   3  12   5        1.57       -1.23      2.88 o 
   4  12   5        4.86        5.05      3.01 o 
   5  12   5        2.00        4.29      3.04 o 
   6  12   5        4.53        5.22      4.60 o 
   7  12   5        2.39       -1.14      3.78 o 
   8  12   5        1.69       -0.97      3.13 o 
   1  13   5        0.92        1.64      2.67 o 
   2  13   5        1.07        0.12      2.55 o 
   3  13   5        0.95        1.22      2.80 o 
   4  13   5        2.69        2.03      3.09 o 
   5  13   5        0.75       -1.44      2.91 o 
   6  13   5       13.06        5.73      3.81 o 
  -1 -10   6        1.96        0.11      3.68 o 
  -5  -9   6        3.23        3.83      3.33 o 
  -4  -9   6        1.36        1.48      2.96 o 
  -3  -9   6        4.60        7.23      3.33 o 
  -2  -9   6        0.34        0.17      2.90 o 
  -1  -9   6        1.80       -0.32      2.78 o 
   0  -9   6       11.38        8.44      4.43 o 
   1  -9   6        0.04        0.71      3.43 o 
   2  -9   6        0.86       -3.79      2.93 o 
   3  -9   6        5.72        7.63      4.35 o 
  -6  -8   6        0.47        2.07      2.74 o 
  -5  -8   6        0.40        1.31      2.59 o 
  -4  -8   6       10.29        5.77      3.10 o 
  -3  -8   6       13.18       12.32      4.03 o 
  -2  -8   6        2.35        2.50      4.44 o 
  -1  -8   6       41.93       39.33      4.78 o 
   0  -8   6        0.07       -2.67      2.74 o 
   1  -8   6       61.02       57.11      6.55 o 
   2  -8   6        8.99        6.91      4.27 o 
   3  -8   6        1.76       -0.08      3.08 o 
   4  -8   6        1.42        2.32      3.50 o 
  -7  -7   6        0.39        5.10      4.16 o 
  -6  -7   6        2.17        2.84      2.78 o 
  -5  -7   6       41.87       39.69      9.59 o 
  -4  -7   6       29.65       44.51     13.92 o 
  -3  -7   6       94.72       87.29     11.62 o 
  -2  -7   6        2.65        4.43      2.88 o 
  -1  -7   6       23.63       23.79      3.85 o 
   0  -7   6       21.58       19.62      3.77 o 
   1  -7   6       52.75       55.10      6.13 o 
   2  -7   6        0.25       -0.41      2.86 o 
   3  -7   6        1.25        2.63      3.18 o 
   4  -7   6        1.24        5.74      3.63 o 
   6  -7   6        0.40        0.24      2.41 o 
  -8  -6   6        7.84       10.43      4.76 o 
  -7  -6   6        2.89        0.02      3.65 o 
  -6  -6   6        0.40        5.18      4.01 o 
  -5  -6   6        0.91        3.57      2.51 o 
  -4  -6   6       11.97        9.94      2.95 o 
  -3  -6   6       25.24       67.06      7.35 o 
  -2  -6   6       12.11       16.77      6.78 o 
  -1  -6   6        2.50        4.69      2.73 o 
   0  -6   6      415.43      354.02      8.76 o 
   1  -6   6       14.53       15.88      3.95 o 
   2  -6   6       12.98        6.04      5.96 o 
   3  -6   6        6.63        8.29      2.23 o 
   4  -6   6        4.25        5.83      2.07 o 
   5  -6   6       12.54        9.19      2.08 o 
   6  -6   6        0.49       -0.91      1.37 o 
   7  -6   6       11.03       12.51      2.80 o 
  -8  -5   6       16.20       21.67      5.55 o 
  -7  -5   6        1.28        5.64      4.07 o 
  -6  -5   6        0.69       -1.51      3.36 o 
  -5  -5   6        6.50        5.90      2.39 o 
  -4  -5   6       84.89       86.47      6.30 o 
  -3  -5   6      118.40      125.00      5.47 o 
  -2  -5   6        1.34        5.75      3.41 o 
  -1  -5   6       31.40       43.80      9.23 o 
   0  -5   6      506.35      477.06     33.37 o 
   1  -5   6      172.05       73.85     46.90 o 
   2  -5   6      238.61      221.86     16.55 o 
   3  -5   6       14.29       16.17      2.49 o 
   4  -5   6       16.00       16.46      2.63 o 
   5  -5   6        0.65       -0.04      1.47 o 
   6  -5   6       11.59       11.62      2.23 o 
   7  -5   6        0.45        1.98      1.66 o 
   8  -5   6       21.40       18.13      4.66 o 
  -9  -4   6        2.84        2.97      3.94 o 
  -8  -4   6        4.95        7.66      4.31 o 
  -7  -4   6        8.96       10.60      2.71 o 
  -6  -4   6       10.54       13.58      2.81 o 
  -5  -4   6       28.25       35.29      2.83 o 
  -4  -4   6       21.93       24.41      3.11 o 
  -3  -4   6       13.49       17.31      7.54 o 
  -2  -4   6       63.10       39.12     21.32 o 
  -1  -4   6        2.05        6.17      5.31 o 
   0  -4   6       88.43       89.73      3.68 o 
   1  -4   6        7.37        9.43      1.75 o 
   2  -4   6       19.49       22.31      2.22 o 
   3  -4   6       13.93       12.91      2.22 o 
   4  -4   6        0.00        0.06      1.14 o 
   5  -4   6       55.76       46.29      3.00 o 
   6  -4   6       54.22       48.69      3.16 o 
   7  -4   6       13.07       15.87      2.42 o 
   8  -4   6        1.05        3.05      1.71 o 
   9  -4   6        0.99        0.93      2.48 o 
  -9  -3   6        8.06        9.04      3.00 o 
  -8  -3   6        7.36        9.75      2.83 o 
  -7  -3   6        0.37        0.74      1.97 o 
  -6  -3   6      116.33      119.51      5.43 o 
  -5  -3   6       21.97       27.44      3.27 o 
  -4  -3   6       92.88       91.81      4.37 o 
  -3  -3   6       34.75       37.82      2.81 o 
  -2  -3   6       49.25       72.24      3.02 o 
  -1  -3   6       23.37       25.03      2.22 o 
   0  -3   6       29.76       35.99      2.35 o 
   1  -3   6       39.95       44.41      3.97 o 
   2  -3   6        3.19        4.35      1.41 o 
   3  -3   6       17.73       13.84      1.83 o 
   4  -3   6       35.12       36.35      2.47 o 
   5  -3   6      125.50      120.25      4.13 o 
   6  -3   6       50.32       48.66      3.02 o 
   7  -3   6       87.89       83.31      3.83 o 
   8  -3   6        5.91        7.58      2.06 o 
   9  -3   6       20.87       28.65      5.51 o 
  10  -3   6        5.51        3.80      3.45 o 
  -9  -2   6       34.51       36.46      4.55 o 
  -8  -2   6       68.75       62.97      4.66 o 
  -7  -2   6       59.96       52.23      4.12 o 
  -6  -2   6       87.75       74.68      4.47 o 
  -5  -2   6      107.97      106.16      4.88 o 
  -4  -2   6      176.21      176.02      6.12 o 
  -3  -2   6        2.22        2.70      1.34 o 
  -2  -2   6        1.08       -0.65      1.29 o 
  -1  -2   6      312.98      361.52     15.28 o 
   0  -2   6      304.16      321.24     13.73 o 
   1  -2   6        0.11        0.65      1.10 o 
   2  -2   6       21.13       19.32      2.12 o 
   3  -2   6       77.90       75.50      3.24 o 
   4  -2   6       62.20       55.76      2.77 o 
   5  -2   6       24.78       26.16      2.30 o 
   6  -2   6        0.01       -0.70      1.18 o 
   7  -2   6       75.13       64.02      3.37 o 
   8  -2   6        8.73       11.48      2.57 o 
   9  -2   6       39.33       43.31      6.21 o 
  10  -2   6        1.33        1.02      2.79 o 
  -9  -1   6       46.93       54.69      5.25 o 
  -8  -1   6       46.50       48.33      5.36 o 
  -7  -1   6        1.05        3.36      2.23 o 
  -6  -1   6        3.04        0.84      1.82 o 
  -5  -1   6      282.87      270.99      7.38 o 
  -4  -1   6        2.02        2.80      1.25 o 
  -3  -1   6       36.73       36.45      2.18 o 
  -2  -1   6       22.21       25.67      2.00 o 
  -1  -1   6      170.60      220.30      5.15 o 
   0  -1   6      420.58      504.61     11.30 o 
   1  -1   6      296.87      419.11      5.01 o 
   2  -1   6       22.17       28.60      2.02 o 
   3  -1   6        6.09       10.13      1.52 o 
   4  -1   6       30.13       29.53      2.17 o 
   5  -1   6        6.08        3.73      1.32 o 
   6  -1   6       21.53       22.30      2.21 o 
   7  -1   6       27.08       27.85      3.16 o 
   8  -1   6        4.89        4.35      1.98 o 
   9  -1   6      204.58      187.52      6.85 o 
  10  -1   6        0.46        0.46      2.63 o 
  11  -1   6       22.10       20.43      5.26 o 
  -9   0   6        0.02       -0.10      2.23 o 
  -8   0   6        0.00        1.48      2.14 o 
  -7   0   6       47.84       51.13      4.35 o 
  -6   0   6       48.43       50.49      6.46 o 
  -5   0   6      551.07      488.06      9.97 o 
  -4   0   6       60.65       51.22      3.50 o 
  -3   0   6        4.36        4.16      1.05 o 
  -2   0   6       53.97       53.43      2.45 o 
  -1   0   6       69.11       63.28      2.65 o 
   0   0   6       18.25       19.73      2.31 o 
   1   0   6      988.29      928.04     30.85 o 
   2   0   6      326.68      353.27     12.03 o 
   3   0   6      216.93      180.02      4.08 o 
   4   0   6       83.34       84.11      4.31 o 
   5   0   6      440.67      418.66     15.19 o 
   6   0   6        0.06       -0.52      1.21 o 
   7   0   6       45.35       41.40      3.17 o 
   8   0   6        0.00       -0.78      1.37 o 
   9   0   6      122.89      114.50      8.46 o 
  10   0   6       63.27       45.22      5.60 o 
  11   0   6        4.03        7.95      3.71 o 
  -9   1   6        1.96        3.53      2.64 o 
  -8   1   6       14.43        9.84      7.95 o 
  -7   1   6        7.32       17.95      4.85 o 
  -6   1   6       10.69       14.64      2.90 o 
  -5   1   6      114.19      106.16      5.05 o 
  -4   1   6        0.02        0.80      1.61 o 
  -3   1   6        3.55        2.77      0.91 o 
  -2   1   6        0.27       -0.25      0.72 o 
  -1   1   6      417.29      333.81     57.07 o 
   0   1   6      569.06      592.24     27.52 o 
   1   1   6       27.11       26.31      1.37 o 
   2   1   6      315.17      282.53     22.30 o 
   3   1   6      459.87      450.09     19.74 o 
   4   1   6        8.16        1.38      1.23 o 
   5   1   6      266.45      253.77      9.12 o 
   6   1   6       39.07       34.73      2.76 o 
   7   1   6        0.71       -0.12      1.37 o 
   8   1   6       10.29       10.57      2.56 o 
   9   1   6        1.23        0.71      1.61 o 
  10   1   6        6.11        5.36      3.18 o 
  11   1   6       34.92       36.29      5.93 o 
  12   1   6        0.07        1.07      2.60 o 
  -9   2   6        0.26        1.68      2.29 o 
  -8   2   6        8.09        9.75      3.06 o 
  -7   2   6       59.15       46.16     10.29 o 
  -6   2   6        1.08        3.52      1.99 o 
  -5   2   6       32.01       36.59      3.78 o 
  -4   2   6        4.22        6.40      2.08 o 
  -3   2   6      153.21      144.25      9.56 o 
  -2   2   6      145.48      142.18      7.21 o 
  -1   2   6      504.12      486.46     18.58 o 
   0   2   6     1987.46     1950.94    109.25 o 
   1   2   6       20.79       22.25      2.82 o 
   2   2   6        2.60        6.44      2.07 o 
   3   2   6     1178.71     1088.55     80.42 o 
   4   2   6      811.14      840.64     75.72 o 
   5   2   6        0.04       -1.22      1.12 o 
   6   2   6       90.34       79.70      3.84 o 
   7   2   6       32.67       34.53      2.99 o 
   8   2   6        9.58        7.20      2.16 o 
   9   2   6        0.41        1.20      1.64 o 
  10   2   6        9.34       11.50      2.73 o 
  11   2   6       24.25       19.12      4.58 o 
  12   2   6       12.04        9.46      3.86 o 
  -8   3   6        7.04        4.27      2.63 o 
  -7   3   6        2.38        2.33      2.16 o 
  -6   3   6       36.28       41.01      4.10 o 
  -5   3   6       61.32       62.45      4.12 o 
  -4   3   6       32.12       34.90      3.39 o 
  -3   3   6       15.62       15.55      2.38 o 
  -2   3   6       57.88       56.03      2.24 o 
  -1   3   6       87.57       69.46      4.93 o 
   0   3   6      729.32      497.27    177.64 o 
   1   3   6      128.12      133.37      8.26 o 
   2   3   6      939.35      974.54     50.37 o 
   3   3   6      181.25      202.78     11.93 o 
   4   3   6     1107.90     1055.54     60.74 o 
   5   3   6      136.37      159.69      4.29 o 
   6   3   6       23.64       23.25      2.48 o 
   7   3   6        0.22        0.29      1.31 o 
   8   3   6        4.20        6.97      2.13 o 
   9   3   6        0.00       -0.24      1.91 o 
  10   3   6        2.35        2.64      2.01 o 
  11   3   6        4.76        4.31      3.18 o 
  12   3   6        0.02        1.05      2.61 o 
  -8   4   6        3.68        3.97      2.58 o 
  -7   4   6        3.32        4.10      2.33 o 
  -6   4   6      104.42       86.77      5.10 o 
  -5   4   6        8.90        6.46      2.30 o 
  -4   4   6        1.16        0.28      1.49 o 
  -3   4   6        3.28        4.03      1.99 o 
  -2   4   6       15.83       17.91      1.71 o 
  -1   4   6        0.96        1.18      0.96 o 
   0   4   6      285.01      188.89     74.49 o 
   1   4   6      132.15      140.72      7.94 o 
   2   4   6        3.12        2.14      1.15 o 
   3   4   6        8.42        6.94      1.27 o 
   4   4   6     1278.46     1272.05     62.32 o 
   5   4   6       39.46      159.01      7.75 o 
   6   4   6       61.15       59.50      3.26 o 
   7   4   6       73.41       69.59      4.59 o 
   8   4   6      217.69      200.57      6.26 o 
   9   4   6        8.07        8.78      2.33 o 
  10   4   6        3.52        2.14      1.97 o 
  11   4   6        2.21        2.35      2.18 o 
  12   4   6        0.02        1.91      2.66 o 
  -8   5   6        0.10       -0.84      2.12 o 
  -7   5   6        4.38        4.11      2.54 o 
  -6   5   6       15.00       18.63      3.20 o 
  -5   5   6       25.40       29.92      3.59 o 
  -4   5   6       29.47       29.71      3.41 o 
  -3   5   6       29.16       30.90      4.45 o 
  -2   5   6        5.53        5.74      1.85 o 
  -1   5   6       33.86       39.91      2.38 o 
   0   5   6       32.61       28.18      9.03 o 
   1   5   6        3.64        3.37      1.25 o 
   2   5   6        2.16        0.56      1.12 o 
   3   5   6      224.60      210.95     13.13 o 
   4   5   6     1446.01     1539.80    102.21 o 
   5   5   6        0.62       -0.07      1.22 o 
   6   5   6       94.81       95.89      3.36 o 
   7   5   6      104.40      103.25      4.57 o 
   8   5   6       42.26       37.25      6.24 o 
   9   5   6       90.84       74.81      4.25 o 
  10   5   6        0.36        1.82      1.79 o 
  11   5   6        0.82        0.12      1.70 o 
  12   5   6        2.07        6.63      3.44 o 
  -7   6   6        1.30        0.47      2.24 o 
  -6   6   6       65.71       69.26      4.88 o 
  -5   6   6       15.85       18.66      3.27 o 
  -4   6   6        5.61        8.02      2.38 o 
  -3   6   6       26.98       31.04      5.20 o 
  -2   6   6      138.43      156.04      5.55 o 
  -1   6   6        2.16        1.81      1.12 o 
   0   6   6       76.91       53.83     20.81 o 
   1   6   6        0.43        0.93      1.10 o 
   2   6   6        0.73        0.93      1.57 o 
   3   6   6      477.18      534.40     34.21 o 
   4   6   6       61.84       54.76     20.39 o 
   5   6   6       45.08       42.62      5.17 o 
   6   6   6        0.02       -0.12      1.24 o 
   7   6   6       56.83       53.04      2.99 o 
   8   6   6      197.15      186.71      9.71 o 
   9   6   6       79.41       79.95      4.38 o 
  10   6   6        6.05        9.21      2.39 o 
  11   6   6       12.90       17.34      3.06 o 
  -6   7   6       19.21       18.17      3.52 o 
  -5   7   6      131.74      123.76      6.16 o 
  -4   7   6       20.13       18.66      3.25 o 
  -3   7   6       38.04       38.83      3.64 o 
  -2   7   6       38.08       42.77      4.39 o 
  -1   7   6      161.65      151.45      4.11 o 
   0   7   6        0.57        0.15      0.89 o 
   1   7   6       14.58       14.70      1.96 o 
   2   7   6       78.41       90.78      9.62 o 
   3   7   6        2.82        1.07      1.32 o 
   4   7   6       21.10       31.25      3.37 o 
   5   7   6       69.89       60.70      3.39 o 
   6   7   6       15.65       20.02      2.17 o 
   7   7   6        2.55        0.55      1.25 o 
   8   7   6       18.29       47.51      4.09 o 
   9   7   6        5.10        7.32      2.89 o 
  10   7   6       45.46       49.79      6.12 o 
  11   7   6        1.51        2.76      3.49 o 
  -6   8   6        6.63        8.77      3.02 o 
  -5   8   6       50.27       56.15      7.19 o 
  -4   8   6        0.19       -1.69      1.81 o 
  -3   8   6        0.00        4.03      2.18 o 
  -2   8   6       13.83       13.73      2.84 o 
  -1   8   6       17.52       13.68      2.54 o 
   0   8   6       12.88       12.12      1.83 o 
   1   8   6        4.72        2.83      1.36 o 
   2   8   6        7.08        5.64      1.60 o 
   3   8   6       77.57       78.71     10.32 o 
   4   8   6        8.74        9.08      2.52 o 
   5   8   6       11.70       11.84      3.78 o 
   6   8   6        0.03       -1.50      2.01 o 
   7   8   6        6.27        4.20      2.61 o 
   8   8   6        1.02       -2.39      2.06 o 
   9   8   6        5.99        7.09      2.92 o 
  10   8   6       16.46       23.53      5.29 o 
  11   8   6        4.77        7.80      4.19 o 
  -5   9   6        0.90        0.54      2.35 o 
  -4   9   6        0.64        0.96      2.31 o 
  -3   9   6       18.25       26.14      3.69 o 
  -2   9   6        0.01        3.25      2.13 o 
  -1   9   6       11.09       15.91      2.87 o 
   0   9   6       11.49       12.24      2.61 o 
   1   9   6       21.74       25.29      8.12 o 
   2   9   6       97.43       91.73     10.76 o 
   3   9   6      390.11      385.89     57.72 o 
   4   9   6       22.57       20.30      3.40 o 
   5   9   6       16.45       24.29      3.69 o 
   6   9   6       37.56       45.53      4.60 o 
   7   9   6        1.34       -1.92      3.20 o 
   8   9   6        3.76        0.95      2.51 o 
   9   9   6        7.40        5.26      2.96 o 
  10   9   6        0.95        3.24      3.93 o 
  11   9   6        0.96        0.50      3.24 o 
  -4  10   6        2.91        3.18      4.77 o 
  -3  10   6       24.01       24.78      6.31 o 
  -2  10   6       49.41       58.96      7.22 o 
  -1  10   6       36.27       42.25      6.86 o 
   0  10   6       46.15       50.10      8.55 o 
   1  10   6       18.00       18.80      3.99 o 
   2  10   6       87.58       88.58     10.91 o 
   3  10   6       99.04       99.74     14.04 o 
   4  10   6        0.74       -2.53      3.21 o 
   5  10   6        3.07        1.34      2.47 o 
   6  10   6        5.68        4.21      3.65 o 
   7  10   6       73.21       67.43      6.69 o 
   8  10   6        8.48       10.37      3.63 o 
   9  10   6        0.01       -1.04      3.08 o 
  10  10   6        1.90        0.21      2.61 o 
  -3  11   6        1.28        2.44      4.81 o 
  -2  11   6       29.77       26.28      6.62 o 
  -1  11   6        0.00        2.35      4.85 o 
   0  11   6        1.44       -3.49      4.60 o 
   1  11   6        5.60       10.18      2.80 o 
   2  11   6       89.47       83.34      7.67 o 
   3  11   6      108.25      106.10      5.88 o 
   4  11   6        5.68        7.81      2.94 o 
   5  11   6        3.05        5.54      3.14 o 
   6  11   6       22.68       19.08      4.06 o 
   7  11   6        0.60       -2.47      4.98 o 
   8  11   6       19.90       22.25      4.40 o 
   9  11   6       10.05       10.93      3.90 o 
  -1  12   6        4.67        1.44      5.39 o 
   0  12   6       12.62       27.01      5.72 o 
   1  12   6        0.00        0.58      2.24 o 
   2  12   6       16.03       19.43      3.78 o 
   3  12   6       32.62       39.72      4.77 o 
   4  12   6        0.11        0.05      2.57 o 
   5  12   6        5.78        5.77      3.23 o 
   6  12   6        9.74        4.19      3.43 o 
   7  12   6        0.37       -0.05      3.02 o 
   8  12   6        3.58       -0.23      3.13 o 
   1  13   6        6.30       10.66      5.66 o 
   2  13   6       10.15       11.32      3.40 o 
   3  13   6        1.07       -1.28      2.48 o 
   4  13   6        0.56       -0.38      2.88 o 
   5  13   6        0.10        1.47      3.67 o 
   6  13   6        1.54        0.06      3.84 o 
  -2  -9   7       13.98       17.41      5.62 o 
  -1  -9   7        4.65        5.32      4.32 o 
   0  -9   7        5.10        8.03      4.57 o 
   1  -9   7        3.06       -1.12      3.46 o 
  -5  -8   7        7.37       16.17      6.97 o 
  -4  -8   7       16.29       15.98      5.14 o 
  -3  -8   7        8.55       12.98      7.09 o 
  -2  -8   7        0.61       -2.57      2.81 o 
  -1  -8   7        0.04        7.48      4.18 o 
   0  -8   7        7.90       11.30      4.56 o 
   1  -8   7        0.61        4.34      3.81 o 
   2  -8   7        0.90        1.35      3.32 o 
   3  -8   7        0.95        1.50      3.46 o 
   4  -8   7        0.00       -0.30      3.46 o 
  -6  -7   7        0.09        2.55      4.00 o 
  -5  -7   7       24.39       23.47      4.48 o 
  -4  -7   7       22.17       31.37      8.69 o 
  -3  -7   7      102.61       96.62     12.30 o 
  -2  -7   7       18.50       24.57      4.23 o 
  -1  -7   7        4.15        6.65      3.56 o 
   0  -7   7       24.50       24.20      5.24 o 
   1  -7   7       55.30       63.94      6.91 o 
   2  -7   7        1.42        2.88      3.25 o 
   3  -7   7        0.14       -2.81      2.58 o 
   4  -7   7        9.58        9.69      4.44 o 
   5  -7   7        3.94        2.09      2.70 o 
   6  -7   7        0.00        0.53      2.60 o 
  -7  -6   7       10.74       17.69      5.57 o 
  -6  -6   7       16.79       25.31      5.82 o 
  -5  -6   7        3.24        2.70      2.48 o 
  -4  -6   7       20.47       19.52      3.52 o 
  -3  -6   7      150.58      151.22     18.10 o 
  -2  -6   7       27.13       29.51      6.34 o 
  -1  -6   7        0.03       -3.57      2.38 o 
   0  -6   7      113.26      100.94      7.61 o 
   1  -6   7       91.11       97.25      7.67 o 
   2  -6   7       38.74       35.30      5.69 o 
   3  -6   7       34.54       26.35      3.25 o 
   4  -6   7       18.09       24.23      4.27 o 
   5  -6   7        8.57       11.16      2.30 o 
   6  -6   7        8.52        8.95      2.38 o 
   7  -6   7        2.41        3.44      2.03 o 
  -7  -5   7       13.05       21.21      5.43 o 
  -6  -5   7        9.08        8.40      4.23 o 
  -5  -5   7        9.53       13.77      3.11 o 
  -4  -5   7       71.47       55.58      4.17 o 
  -3  -5   7       24.87       26.50      5.25 o 
  -2  -5   7        3.64        7.37      2.74 o 
  -1  -5   7       17.59       14.23      2.26 o 
   0  -5   7        6.44        1.35      2.73 o 
   1  -5   7       98.27       86.48      5.86 o 
   2  -5   7      135.01      122.45     11.71 o 
   3  -5   7        2.00        1.51      1.68 o 
   4  -5   7        1.80       -0.58      1.59 o 
   5  -5   7        4.97        8.52      2.13 o 
   6  -5   7       38.87       43.67      3.53 o 
   7  -5   7        9.99       10.91      2.38 o 
   8  -5   7        8.61       12.09      2.64 o 
  -8  -4   7        3.10        6.59      4.06 o 
  -7  -4   7        2.94        1.93      3.43 o 
  -6  -4   7        0.03        0.18      1.97 o 
  -5  -4   7        8.36       10.03      2.61 o 
  -4  -4   7       34.96       31.12      2.77 o 
  -3  -4   7       64.11       52.30      3.08 o 
  -2  -4   7        0.68        1.86      1.49 o 
  -1  -4   7        6.98        8.58      1.98 o 
   0  -4   7       22.69       24.01      2.92 o 
   1  -4   7       28.05       31.56      5.02 o 
   2  -4   7       20.44       27.04      3.03 o 
   3  -4   7        3.91        3.11      2.30 o 
   4  -4   7       42.88       38.56      2.89 o 
   5  -4   7        4.09        1.30      1.39 o 
   6  -4   7       34.01       37.69      3.24 o 
   7  -4   7        0.51       -0.64      1.56 o 
   8  -4   7        0.56       -0.74      1.52 o 
   9  -4   7        1.66        1.47      3.05 o 
  -8  -3   7        2.66        2.43      2.36 o 
  -7  -3   7        4.10        2.36      2.71 o 
  -6  -3   7        0.40        5.26      4.27 o 
  -5  -3   7       14.94       18.97      3.05 o 
  -4  -3   7        0.86       -0.49      1.28 o 
  -3  -3   7       11.47       12.24      1.97 o 
  -2  -3   7        0.24        0.67      1.29 o 
  -1  -3   7        3.40        4.92      1.52 o 
   0  -3   7        1.59        2.19      1.40 o 
   1  -3   7      243.21      242.52     19.39 o 
   2  -3   7       17.84       22.27      3.75 o 
   3  -3   7        1.03       -0.23      1.17 o 
   4  -3   7      172.66      159.30      5.93 o 
   5  -3   7      124.94      117.05      4.30 o 
   6  -3   7        6.22        6.78      1.91 o 
   7  -3   7        2.88        0.52      1.81 o 
   8  -3   7        6.88        8.30      2.17 o 
   9  -3   7        0.05       -1.48      2.39 o 
  -8  -2   7       25.46       27.92      3.94 o 
  -7  -2   7        8.10       11.99      2.92 o 
  -6  -2   7       10.27        4.98      3.00 o 
  -5  -2   7        1.07        2.08      1.91 o 
  -4  -2   7       33.53       34.11      4.34 o 
  -3  -2   7       34.37       37.42      2.59 o 
  -2  -2   7        0.81       -0.85      1.11 o 
  -1  -2   7        6.74        7.75      1.56 o 
   0  -2   7        1.00        0.17      1.50 o 
   1  -2   7      258.71      262.84     15.73 o 
   2  -2   7       18.84       23.94      2.20 o 
   3  -2   7        0.00        0.99      1.15 o 
   4  -2   7      212.02      206.95      7.33 o 
   5  -2   7      220.68      201.87     12.10 o 
   6  -2   7       71.97       76.79      3.62 o 
   7  -2   7       10.98       11.22      2.16 o 
   8  -2   7        1.18        2.44      1.61 o 
   9  -2   7       24.33       29.85      3.89 o 
  10  -2   7       15.50       15.55      4.78 o 
  -8  -1   7       42.23       42.68      8.58 o 
  -7  -1   7       12.95       10.92      2.98 o 
  -6  -1   7        0.82        1.66      1.94 o 
  -5  -1   7      393.01      363.38     27.67 o 
  -4  -1   7        1.78        1.27      2.11 o 
  -3  -1   7       34.49       43.27      2.17 o 
  -2  -1   7       38.15       35.17      2.04 o 
  -1  -1   7       33.76       37.08      2.04 o 
   0  -1   7      141.94      141.51      6.72 o 
   1  -1   7       65.12       66.40      3.15 o 
   2  -1   7       20.52       24.69      2.97 o 
   3  -1   7      290.20      249.31     15.89 o 
   4  -1   7       12.54       13.63      1.84 o 
   5  -1   7       36.07       38.04      2.55 o 
   6  -1   7      113.80      107.36      4.00 o 
   7  -1   7       17.04       18.63      2.64 o 
   8  -1   7        0.94       -0.68      1.56 o 
   9  -1   7        0.33        0.36      1.88 o 
  10  -1   7        0.56       -1.67      2.24 o 
  11  -1   7        1.00        2.54      3.59 o 
  -8   0   7        1.51        0.29      2.24 o 
  -7   0   7        2.55        0.17      3.82 o 
  -6   0   7        0.33       -0.49      1.76 o 
  -5   0   7      459.64      423.79     10.37 o 
  -4   0   7       75.50       70.85      9.73 o 
  -3   0   7      166.21      187.47      6.12 o 
  -2   0   7        5.06       52.09     33.62 o 
  -1   0   7        4.25        7.41      1.39 o 
   0   0   7      104.15       96.93      4.75 o 
   1   0   7        0.27        0.35      0.87 o 
   2   0   7       15.91       13.50      1.72 o 
   3   0   7      136.49      135.30     11.12 o 
   4   0   7        0.82        0.00      1.14 o 
   5   0   7      272.76      250.13     10.18 o 
   6   0   7       47.48       52.36      5.12 o 
   7   0   7        9.31        7.73      2.13 o 
   8   0   7        0.75        0.05      1.42 o 
   9   0   7       26.57       24.07      3.30 o 
  10   0   7       17.51       18.41      3.33 o 
  11   0   7        2.00        2.33      3.12 o 
  -8   1   7        6.81        8.92      3.11 o 
  -7   1   7       13.74       18.38      3.44 o 
  -6   1   7        4.75        5.56      2.42 o 
  -5   1   7       38.93       42.71      4.03 o 
  -4   1   7       39.43       37.77      3.45 o 
  -3   1   7       91.52       82.17      4.17 o 
  -2   1   7      122.77      117.70      2.86 o 
  -1   1   7      452.34      262.75    125.91 o 
   0   1   7        3.70        6.68      1.13 o 
   1   1   7       44.74       44.86      3.11 o 
   2   1   7       35.92       39.61      2.26 o 
   3   1   7        4.75        6.23      1.42 o 
   4   1   7      130.92      143.74      6.81 o 
   5   1   7       28.69       31.40      2.93 o 
   6   1   7       21.26       24.34      2.80 o 
   7   1   7        1.78        0.22      1.47 o 
   8   1   7       64.02       60.99      4.02 o 
   9   1   7       14.51       21.32      3.19 o 
  10   1   7        2.32        5.26      2.42 o 
  11   1   7        0.63        2.17      2.99 o 
  -8   2   7        0.04       -0.46      2.23 o 
  -7   2   7        4.58        1.50      2.39 o 
  -6   2   7        3.52        2.83      2.28 o 
  -5   2   7       58.34       57.15      4.44 o 
  -4   2   7       87.26       75.63      6.59 o 
  -3   2   7       26.89       24.42      2.91 o 
  -2   2   7       15.63       14.30      2.69 o 
  -1   2   7      122.31      122.42      3.39 o 
   0   2   7     1029.37     1007.99     56.70 o 
   1   2   7      193.56      168.01     11.32 o 
   2   2   7      214.10      215.55     20.01 o 
   3   2   7       83.78       98.66     11.87 o 
   4   2   7        3.93        4.37      1.59 o 
   5   2   7      174.53      193.24     17.95 o 
   6   2   7       12.59       12.00      2.16 o 
   7   2   7       42.37       39.89      3.28 o 
   8   2   7        0.05        2.06      3.00 o 
   9   2   7       44.47       76.64      4.63 o 
  10   2   7       94.01       95.82      5.29 o 
  11   2   7       19.10       18.51      4.77 o 
  12   2   7        2.35        3.05      3.57 o 
  -8   3   7        3.10        4.47      2.65 o 
  -7   3   7        0.02        1.89      2.13 o 
  -6   3   7        6.31       10.31      2.81 o 
  -5   3   7        1.83        2.33      1.92 o 
  -4   3   7      195.96      173.99      6.27 o 
  -3   3   7        0.98       -0.60      1.36 o 
  -2   3   7       51.45       47.07      7.95 o 
  -1   3   7      187.14      171.55      7.01 o 
   0   3   7      803.29      617.27    112.29 o 
   1   3   7      245.60      221.82     13.07 o 
   2   3   7        0.00       -1.22      1.41 o 
   3   3   7      536.32      556.11     60.61 o 
   4   3   7       97.02       97.64     11.13 o 
   5   3   7       39.45       39.68      2.93 o 
   6   3   7       12.27       17.17      3.18 o 
   7   3   7        1.05       -1.36      1.37 o 
   8   3   7        2.35        5.12      1.97 o 
   9   3   7       38.98       44.24      3.89 o 
  10   3   7        0.09        5.27      2.67 o 
  11   3   7       21.47       23.89      3.65 o 
  12   3   7        1.22        1.06      2.84 o 
  -7   4   7        3.83        5.30      3.86 o 
  -6   4   7       62.87       53.28      5.87 o 
  -5   4   7        0.70        2.13      2.00 o 
  -4   4   7       65.72       51.81      3.87 o 
  -3   4   7        0.06       -0.03      1.37 o 
  -2   4   7       97.99      103.41      9.19 o 
  -1   4   7       48.42       49.87      2.38 o 
   0   4   7       23.00       15.44      6.97 o 
   1   4   7      309.50      348.85      5.99 o 
   2   4   7        3.77       15.85      2.21 o 
   3   4   7       21.38       25.72      2.06 o 
   4   4   7      408.54      412.16     15.09 o 
   5   4   7      147.46      150.48      5.79 o 
   6   4   7        0.97        2.03      1.61 o 
   7   4   7       13.13       12.34      2.31 o 
   8   4   7       18.92       20.70      2.95 o 
   9   4   7        6.42        7.14      2.34 o 
  10   4   7       35.38       38.60      3.97 o 
  11   4   7       16.58       13.54      2.99 o 
  12   4   7       11.88       11.13      4.12 o 
  -7   5   7        0.09       -0.11      2.01 o 
  -6   5   7       20.67       17.93      3.43 o 
  -5   5   7        2.11        4.37      2.29 o 
  -4   5   7       16.53       15.16      2.87 o 
  -3   5   7        0.09       -1.44      1.40 o 
  -2   5   7        1.44        4.51      1.93 o 
  -1   5   7        1.71        1.77      1.23 o 
   0   5   7       41.56       40.65      8.06 o 
   1   5   7       77.97       97.90      3.14 o 
   2   5   7       71.23       84.98      3.00 o 
   3   5   7      130.53      171.93     16.75 o 
   4   5   7     1492.47     1539.55     95.25 o 
   5   5   7       58.06       53.90      6.24 o 
   6   5   7       46.36       53.58      6.40 o 
   7   5   7        8.24       11.31      2.36 o 
   8   5   7       82.58       80.93      4.37 o 
   9   5   7        1.06        0.81      1.75 o 
  10   5   7        5.62        6.72      2.39 o 
  11   5   7        0.45        1.98      1.98 o 
  12   5   7        9.65       16.17      4.35 o 
  -7   6   7       11.13       13.85      3.43 o 
  -6   6   7        0.87        4.38      2.49 o 
  -5   6   7       18.31       19.08      3.41 o 
  -4   6   7        2.71       -0.02      1.88 o 
  -3   6   7        1.97       -0.08      1.82 o 
  -2   6   7        6.41        7.21      2.11 o 
  -1   6   7      228.28      216.82      9.15 o 
   0   6   7      179.13      157.41     21.32 o 
   1   6   7        2.52        3.36      1.33 o 
   2   6   7       34.03       37.30      2.43 o 
   3   6   7      113.50      119.85      4.77 o 
   4   6   7      205.88      221.09     14.05 o 
   5   6   7        0.38        0.35      1.44 o 
   6   6   7      101.08      101.00      6.91 o 
   7   6   7       58.85       48.45      3.67 o 
   8   6   7       50.17       51.06      3.72 o 
   9   6   7      113.02      107.52      7.39 o 
  10   6   7        1.33        2.29      1.91 o 
  11   6   7        0.00       -0.12      1.91 o 
  12   6   7        0.26        1.88      2.31 o 
  -6   7   7        0.00        0.75      2.12 o 
  -5   7   7       32.47       34.09      4.19 o 
  -4   7   7        2.63        1.67      2.24 o 
  -3   7   7        0.00       -1.62      1.68 o 
  -2   7   7        9.01       11.19      2.55 o 
  -1   7   7        0.32       -0.75      2.47 o 
   0   7   7       65.06       53.43     11.64 o 
   1   7   7        0.41        0.87      1.29 o 
   2   7   7        0.00        2.00      1.45 o 
   3   7   7      122.99      115.83      8.95 o 
   4   7   7      253.76      237.24     27.08 o 
   5   7   7       45.37       34.05      7.90 o 
   6   7   7       29.76       30.27      2.66 o 
   7   7   7       46.10       43.27      2.96 o 
   8   7   7      100.60       86.60      8.36 o 
   9   7   7        0.54        2.67      3.26 o 
  10   7   7        9.50       12.56      4.41 o 
  11   7   7        0.26        2.09      3.52 o 
  12   7   7        0.00       -1.50      3.75 o 
  -5   8   7       16.79       19.87      3.91 o 
  -4   8   7        3.42        2.06      2.28 o 
  -3   8   7       15.99       15.82      3.07 o 
  -2   8   7      104.97      101.64      5.13 o 
  -1   8   7       68.78       68.07      4.21 o 
   0   8   7       27.28       20.17     10.95 o 
   1   8   7       44.70       42.77      2.67 o 
   2   8   7       34.87       39.22      3.13 o 
   3   8   7        2.43        5.77      1.74 o 
   4   8   7       41.42       47.56      4.66 o 
   5   8   7        3.69        1.37      2.32 o 
   6   8   7       19.34       20.06      3.47 o 
   7   8   7       34.81       37.49      4.17 o 
   8   8   7        6.47       12.64      4.25 o 
   9   8   7        7.68        8.04      4.09 o 
  10   8   7        3.87        3.30      3.76 o 
  11   8   7        0.15       -1.60      3.10 o 
  -4   9   7        4.26        1.86      2.33 o 
  -3   9   7       63.55       60.07      4.57 o 
  -2   9   7        1.21        1.75      2.17 o 
  -1   9   7       93.67      107.80      5.25 o 
   0   9   7       20.13       12.36      7.43 o 
   1   9   7        6.85        6.94      2.35 o 
   2   9   7        3.85        2.37      2.21 o 
   3   9   7       12.51       21.23      5.74 o 
   4   9   7       20.66      184.41     46.74 o 
   5   9   7      183.22      208.47     15.82 o 
   6   9   7        1.08        0.84      2.42 o 
   7   9   7       33.10       34.07      4.28 o 
   8   9   7        0.00       -2.01      2.28 o 
   9   9   7        4.17        0.10      3.24 o 
  10   9   7        0.07        1.83      3.54 o 
  11   9   7        1.02        3.99      3.99 o 
  -3  10   7        7.14        4.57      4.66 o 
  -2  10   7       18.13       23.53      6.18 o 
  -1  10   7      193.93      207.81     11.30 o 
   0  10   7        3.72        0.30      4.24 o 
   1  10   7        1.32       -1.66      1.83 o 
   2  10   7       13.12       16.23      3.09 o 
   3  10   7        0.40        1.03      2.26 o 
   4  10   7        7.31        7.95      2.92 o 
   5  10   7        1.72       -0.84      2.70 o 
   6  10   7        3.84        0.84      4.27 o 
   7  10   7       18.50       20.55      3.94 o 
   8  10   7        3.92       -0.62      2.58 o 
   9  10   7        4.35        6.66      4.19 o 
  10  10   7        2.30        2.26      3.68 o 
  -2  11   7        0.04        0.34      4.42 o 
  -1  11   7       55.57       72.77      9.16 o 
   0  11   7        0.01       -6.00      4.41 o 
   1  11   7        0.19        0.35      2.06 o 
   2  11   7       15.75       24.58      4.41 o 
   3  11   7       38.73       54.00     11.38 o 
   4  11   7       49.48       46.91      5.03 o 
   5  11   7        1.22        1.83      2.82 o 
   6  11   7        0.32       -0.44      2.56 o 
   7  11   7       10.22        6.21      3.46 o 
   8  11   7        3.82        1.88      3.08 o 
   9  11   7       10.35        9.49      3.84 o 
   1  12   7        0.02        5.11      4.26 o 
   2  12   7        2.11        3.39      2.87 o 
   3  12   7       31.61       30.90      4.49 o 
   4  12   7        2.03       -0.99      2.59 o 
   5  12   7        5.34        3.04      3.44 o 
   6  12   7        9.90        5.74      3.36 o 
   7  12   7        6.29        3.61      3.52 o 
   8  12   7        8.36        2.62      3.49 o 
   2  13   7        2.89        1.89      2.77 o 
   3  13   7        0.05       -1.11      2.46 o 
   4  13   7        0.53       -2.32      3.91 o 
   5  13   7        0.80       -0.95      4.00 o 
   6  13   7        2.77       -0.49      7.53 o 
  -3  -8   8        0.96        2.63      3.98 o 
  -2  -8   8        6.28        9.43      4.80 o 
  -1  -8   8       21.87       18.90      5.70 o 
   0  -8   8        5.23       12.71      5.12 o 
   1  -8   8       10.77        9.72      4.78 o 
   2  -8   8       10.24        3.31      4.09 o 
  -4  -7   8        4.46        7.83      3.26 o 
  -3  -7   8        8.27        6.73      4.20 o 
  -2  -7   8       29.75       28.00      5.86 o 
  -1  -7   8        5.30       14.62      4.88 o 
   0  -7   8       11.42       11.36      4.67 o 
   1  -7   8        2.03        1.64      3.49 o 
   2  -7   8        5.25        4.10      3.69 o 
   3  -7   8        8.53        9.81      4.52 o 
   4  -7   8        0.04        2.08      2.66 o 
  -6  -6   8        0.00        5.14      3.90 o 
  -5  -6   8        3.38       10.11      4.59 o 
  -4  -6   8        5.83        6.93      6.97 o 
  -3  -6   8        3.71        6.12      4.55 o 
  -2  -6   8       71.66       77.61      7.26 o 
  -1  -6   8       11.66        8.04      4.05 o 
   0  -6   8       12.51       12.51      4.33 o 
   1  -6   8       68.56       68.04      6.88 o 
   2  -6   8       54.79       56.31      7.13 o 
   3  -6   8        2.52        3.53      3.63 o 
   4  -6   8        3.73        2.36      1.85 o 
   5  -6   8        0.74        1.94      1.79 o 
   6  -6   8        1.78        1.64      1.92 o 
  -6  -5   8        0.01        4.88      3.91 o 
  -5  -5   8        4.25        9.72      4.40 o 
  -4  -5   8       13.13        9.96      2.93 o 
  -3  -5   8       48.82       48.49      4.08 o 
  -2  -5   8       24.47       22.52      4.87 o 
  -1  -5   8        0.01       -3.44      2.34 o 
   0  -5   8        4.58        6.24      2.26 o 
   1  -5   8       66.89       66.20      8.65 o 
   2  -5   8       16.36       21.23      3.09 o 
   3  -5   8        0.51       -0.38      1.49 o 
   4  -5   8        0.66        1.26      1.65 o 
   5  -5   8        5.31        5.36      2.02 o 
   6  -5   8       20.93       21.76      2.90 o 
   7  -5   8       17.70       17.53      2.91 o 
  -7  -4   8        3.22        7.79      4.29 o 
  -6  -4   8        2.45        5.29      4.06 o 
  -5  -4   8        1.09        5.64      3.77 o 
  -4  -4   8        7.05        6.41      1.98 o 
  -3  -4   8       26.55       29.59      2.88 o 
  -2  -4   8      180.23      187.73      5.49 o 
  -1  -4   8       44.32       50.92      3.74 o 
   0  -4   8        0.09       -0.58      1.71 o 
   1  -4   8        0.82        0.32      2.23 o 
   2  -4   8       42.86       46.13      4.98 o 
   3  -4   8       57.57       56.96      5.29 o 
   4  -4   8        4.31        3.37      1.66 o 
   5  -4   8       63.01       59.96      3.61 o 
   6  -4   8       10.48       11.33      2.38 o 
   7  -4   8        0.06        0.25      1.79 o 
   8  -4   8        7.28        9.65      2.45 o 
  -7  -3   8        0.21        0.06      2.15 o 
  -6  -3   8       14.67       17.20      4.21 o 
  -5  -3   8        1.37        1.01      2.11 o 
  -4  -3   8       12.80       13.69      2.89 o 
  -3  -3   8       34.02       37.35      2.96 o 
  -2  -3   8        1.17        1.77      1.51 o 
  -1  -3   8        0.38       -1.00      1.37 o 
   0  -3   8       12.84       14.40      2.42 o 
   1  -3   8       46.19       60.64      3.49 o 
   2  -3   8      481.87      460.01     21.23 o 
   3  -3   8        8.92        9.92      1.97 o 
   4  -3   8       64.58       62.44      3.40 o 
   5  -3   8       95.52       91.87      6.05 o 
   6  -3   8      235.35      238.02      7.22 o 
   7  -3   8        1.96        1.78      1.70 o 
   8  -3   8       19.41       22.07      2.94 o 
   9  -3   8        3.86        5.30      2.78 o 
  -7  -2   8        0.35       -0.07      3.01 o 
  -6  -2   8        2.41        3.52      2.29 o 
  -5  -2   8       54.06       50.68      4.00 o 
  -4  -2   8        4.70        7.39      2.35 o 
  -3  -2   8        0.94        1.71      2.67 o 
  -2  -2   8       38.32       42.89      3.33 o 
  -1  -2   8        8.72       12.06      1.69 o 
   0  -2   8       13.63       12.38      1.89 o 
   1  -2   8      251.14      245.14     11.52 o 
   2  -2   8       10.76       13.96      2.07 o 
   3  -2   8       85.61       76.42      3.49 o 
   4  -2   8        0.05        0.10      1.28 o 
   5  -2   8        6.20        8.69      1.93 o 
   6  -2   8      248.62      235.95      6.22 o 
   7  -2   8        2.17        2.69      1.85 o 
   8  -2   8        1.57        1.63      1.72 o 
   9  -2   8       42.10       46.93      4.69 o 
  10  -2   8       17.07       25.03      5.80 o 
  -8  -1   8        4.76        3.46      2.68 o 
  -7  -1   8        6.62        9.91      3.35 o 
  -6  -1   8        2.72        3.21      2.25 o 
  -5  -1   8       44.43       47.13      3.90 o 
  -4  -1   8        9.67        8.47      2.50 o 
  -3  -1   8        0.22        0.39      1.15 o 
  -2  -1   8       34.78       31.80      2.20 o 
  -1  -1   8        6.29        5.66      1.34 o 
   0  -1   8       70.04       72.78      2.56 o 
   1  -1   8       26.44       23.12      2.21 o 
   2  -1   8       92.92      113.32      3.90 o 
   3  -1   8       77.47       86.96      4.63 o 
   4  -1   8        2.25        0.75      1.25 o 
   5  -1   8        9.79       11.83      2.01 o 
   6  -1   8        7.20        6.05      1.80 o 
   7  -1   8        9.99        7.82      2.01 o 
   8  -1   8       26.21       31.52      3.84 o 
   9  -1   8        0.18       -0.47      2.06 o 
  10  -1   8       29.92       44.95      4.70 o 
  -8   0   8        6.96        7.29      2.92 o 
  -7   0   8        0.01       -1.27      2.05 o 
  -6   0   8        2.82        2.10      2.30 o 
  -5   0   8       28.56       31.20      3.81 o 
  -4   0   8      108.97      107.29      5.30 o 
  -3   0   8        4.99        7.25      2.28 o 
  -2   0   8       11.52       13.67      1.80 o 
  -1   0   8        6.74        9.98      1.49 o 
   0   0   8        2.47        3.59      1.15 o 
   1   0   8      181.96      183.31     14.47 o 
   2   0   8       15.40       14.40      1.90 o 
   3   0   8       66.46       77.28      3.30 o 
   4   0   8        5.18        3.77      1.41 o 
   5   0   8       20.84       20.56      2.34 o 
   6   0   8       29.25       36.64      3.54 o 
   7   0   8        1.12        1.15      1.78 o 
   8   0   8       11.04       11.00      2.56 o 
   9   0   8        0.30       -0.36      1.85 o 
  10   0   8       11.47       13.31      3.12 o 
  11   0   8       37.52       41.59      6.87 o 
  -8   1   8        1.96        2.76      3.32 o 
  -7   1   8        0.12        5.80      3.43 o 
  -6   1   8        0.42        0.82      2.13 o 
  -5   1   8        2.34        4.44      2.20 o 
  -4   1   8        0.15        0.08      2.92 o 
  -3   1   8      123.78      125.47      9.66 o 
  -2   1   8       24.65       23.91      5.87 o 
  -1   1   8       96.21       59.37     15.00 o 
   0   1   8      387.35      358.54     14.33 o 
   1   1   8      320.75      314.99     12.94 o 
   2   1   8       71.04       65.82      5.00 o 
   3   1   8       38.73       38.51      2.48 o 
   4   1   8      125.35      118.51      6.86 o 
   5   1   8       98.88      113.00      4.85 o 
   6   1   8       58.80       49.87      5.11 o 
   7   1   8       29.39       31.47      3.42 o 
   8   1   8        0.10       -0.05      1.60 o 
   9   1   8       27.42       26.34      3.55 o 
  10   1   8        0.00       -0.77      1.92 o 
  11   1   8       35.40       24.95      5.42 o 
  -7   2   8        1.53        0.92      2.27 o 
  -6   2   8       14.56       24.59      7.11 o 
  -5   2   8        3.29        3.79      2.22 o 
  -4   2   8       58.20       52.69      4.29 o 
  -3   2   8       20.14       27.74      3.38 o 
  -2   2   8        2.89        2.04      1.79 o 
  -1   2   8      242.37      229.98      8.77 o 
   0   2   8      121.48      115.57      5.99 o 
   1   2   8      440.45      441.81     27.40 o 
   2   2   8        3.59        4.96      1.82 o 
   3   2   8       20.81       23.81      2.70 o 
   4   2   8       29.10       34.25      3.18 o 
   5   2   8      187.45      197.31     13.33 o 
   6   2   8        4.64        2.84      1.91 o 
   7   2   8        6.78        6.61      2.86 o 
   8   2   8        9.95       13.48      2.61 o 
   9   2   8       20.24       21.31      3.24 o 
  10   2   8      142.69      122.76      6.07 o 
  11   2   8       50.21       48.97      5.38 o 
  -7   3   8        4.42        7.43      2.94 o 
  -6   3   8        8.64        7.61      2.73 o 
  -5   3   8       24.66       26.98      4.63 o 
  -4   3   8       40.22       35.07      3.78 o 
  -3   3   8        0.08        0.15      1.75 o 
  -2   3   8        0.63        0.31      1.54 o 
  -1   3   8      136.27      135.04      4.84 o 
   0   3   8        1.43       -0.27      1.06 o 
   1   3   8      255.73      238.41     15.54 o 
   2   3   8        1.02        2.16      1.22 o 
   3   3   8       11.06       19.77      2.67 o 
   4   3   8       46.72       54.93      4.65 o 
   5   3   8       53.12       52.19      5.77 o 
   6   3   8      213.65      210.67      6.48 o 
   7   3   8       73.06       69.62      6.74 o 
   8   3   8       28.65       35.81      3.64 o 
   9   3   8        0.07        1.66      1.88 o 
  10   3   8       20.55       28.44      3.72 o 
  11   3   8       32.41       35.64      4.28 o 
  -7   4   8        8.06        9.97      3.24 o 
  -6   4   8       11.00        6.25      2.64 o 
  -5   4   8       44.96       45.76      4.20 o 
  -4   4   8        5.37        5.48      2.22 o 
  -3   4   8        4.08        2.67      1.94 o 
  -2   4   8       64.24       67.62      6.96 o 
  -1   4   8       13.91       12.70      1.75 o 
   0   4   8        2.11        1.28      1.46 o 
   1   4   8      157.61      164.23      9.58 o 
   2   4   8        7.14        6.62      1.53 o 
   3   4   8       14.36       21.78      2.61 o 
   4   4   8        7.10        8.96      2.06 o 
   5   4   8       42.17       40.19      3.33 o 
   6   4   8       24.47       20.51      2.70 o 
   7   4   8       18.22       19.97      2.79 o 
   8   4   8        0.01       -0.39      1.51 o 
   9   4   8        0.75        0.76      1.82 o 
  10   4   8       22.28       21.10      3.37 o 
  11   4   8        0.00        0.83      2.15 o 
  12   4   8        0.03       -0.69      2.32 o 
  -6   5   8        2.46        3.85      2.64 o 
  -5   5   8        7.60        6.61      2.67 o 
  -4   5   8        6.70        7.89      3.21 o 
  -3   5   8        3.15        1.04      1.55 o 
  -2   5   8        0.33       -0.55      1.49 o 
  -1   5   8        7.80        8.49      2.16 o 
   0   5   8      117.29      102.02     10.70 o 
   1   5   8       29.00       32.22      2.37 o 
   2   5   8        1.88        1.11      1.31 o 
   3   5   8        4.88        5.07      1.53 o 
   4   5   8       16.99       19.55      2.99 o 
   5   5   8        1.74        2.64      1.79 o 
   6   5   8       20.57       22.82      2.89 o 
   7   5   8        1.01        1.72      2.73 o 
   8   5   8       99.17       95.64      4.86 o 
   9   5   8        0.51       -0.35      1.67 o 
  10   5   8       11.88       11.55      2.80 o 
  11   5   8        2.25        1.07      2.01 o 
  12   5   8       13.62       14.98      3.40 o 
  -6   6   8        5.86        4.17      4.12 o 
  -5   6   8       24.54       31.75      4.73 o 
  -4   6   8       12.89       12.56      2.96 o 
  -3   6   8       28.35       34.47      4.95 o 
  -2   6   8       25.21       27.64      3.35 o 
  -1   6   8       20.65       21.19      2.88 o 
   0   6   8      200.02      175.29      5.18 o 
   1   6   8       20.22       20.29      2.17 o 
   2   6   8        0.35        0.74      1.36 o 
   3   6   8       21.57       25.83      2.32 o 
   4   6   8      131.54      140.62      9.37 o 
   5   6   8       49.02       38.23      3.33 o 
   6   6   8        7.99        8.55      2.29 o 
   7   6   8        0.20        1.60      1.81 o 
   8   6   8      228.23      207.82      6.87 o 
   9   6   8       12.68       13.68      2.77 o 
  10   6   8       64.51       72.43      8.41 o 
  11   6   8        5.02        4.82      2.43 o 
  -5   7   8        0.00       -2.16      1.98 o 
  -4   7   8        2.30        5.43      2.67 o 
  -3   7   8       18.61       15.09      2.93 o 
  -2   7   8       62.95       54.68      4.02 o 
  -1   7   8       13.13        7.56      2.23 o 
   0   7   8        0.02       -0.62      1.28 o 
   1   7   8        0.48       -0.55      1.35 o 
   2   7   8        0.43       -0.02      1.44 o 
   3   7   8        7.58        8.38      2.33 o 
   4   7   8       14.54       20.57      3.87 o 
   5   7   8      553.13      564.02     25.13 o 
   6   7   8       27.68       27.64      3.18 o 
   7   7   8       50.34       40.72      3.52 o 
   8   7   8       41.74       40.56      3.59 o 
   9   7   8       91.29       81.88      4.77 o 
  10   7   8        8.94        7.65      4.12 o 
  11   7   8        2.59        7.40      4.23 o 
  -5   8   8        1.08       -0.37      2.24 o 
  -4   8   8        2.77        1.60      2.46 o 
  -3   8   8        4.49        1.37      2.80 o 
  -2   8   8       31.10       32.20      3.78 o 
  -1   8   8       59.43       66.31      4.30 o 
   0   8   8        7.86        6.50      2.26 o 
   1   8   8        9.67        7.67      1.85 o 
   2   8   8        0.05       -0.27      1.63 o 
   3   8   8       46.56       43.83      2.77 o 
   4   8   8       13.88       17.50      2.42 o 
   5   8   8       32.50       20.72      9.80 o 
   6   8   8       95.96       71.67      6.58 o 
   7   8   8        7.63        6.49      3.57 o 
   8   8   8        1.47        2.48      3.18 o 
   9   8   8        8.56        3.05      3.72 o 
  10   8   8        2.30        5.92      4.07 o 
  11   8   8        1.79        1.99      4.09 o 
  -4   9   8        5.35        8.01      3.04 o 
  -3   9   8        1.61        1.26      2.15 o 
  -2   9   8        3.84        3.75      2.39 o 
  -1   9   8       14.37       15.57      3.01 o 
   0   9   8       14.75       16.19      3.02 o 
   1   9   8        3.54        3.35      1.65 o 
   2   9   8       13.93       17.94      3.97 o 
   3   9   8        1.92        1.39      3.56 o 
   4   9   8        3.10        3.66      2.58 o 
   5   9   8       22.08       24.18      3.83 o 
   6   9   8        1.53       -0.77      3.50 o 
   7   9   8        0.11        0.46      3.15 o 
   8   9   8        6.33        5.37      3.75 o 
   9   9   8        3.02        0.17      3.39 o 
  10   9   8        2.53        1.19      3.56 o 
  11   9   8        1.85        2.27      4.08 o 
  -3  10   8        0.33       -3.05      3.73 o 
  -2  10   8        1.81       -0.66      3.87 o 
  -1  10   8      129.15      146.38      9.97 o 
   0  10   8       17.66       17.23      5.41 o 
   1  10   8       18.66       21.55      3.58 o 
   2  10   8        5.29       10.47      2.67 o 
   3  10   8       11.90       13.51      4.55 o 
   4  10   8        1.53        2.96      3.25 o 
   5  10   8        7.23        6.72      3.12 o 
   6  10   8        5.84        5.83      4.60 o 
   7  10   8       29.09       29.03      4.38 o 
   8  10   8        4.14        4.37      3.66 o 
   9  10   8        3.40        2.33      3.89 o 
  10  10   8        0.01       -3.16      3.21 o 
  -1  11   8       15.29       20.75      6.37 o 
   0  11   8        0.89       -0.71      4.50 o 
   2  11   8       18.83       24.01      3.72 o 
   3  11   8       55.33       63.44     11.74 o 
   4  11   8        1.29       -1.45      3.08 o 
   5  11   8        1.87       -0.17      4.03 o 
   6  11   8        0.26       -2.91      3.66 o 
   7  11   8        4.32        4.05      3.25 o 
   8  11   8       10.27       13.99      5.01 o 
   9  11   8        7.88        3.84      4.12 o 
   1  12   8       10.20       20.99      5.44 o 
   2  12   8       14.42       20.78      9.19 o 
   3  12   8        3.64        4.96      2.92 o 
   4  12   8       37.95       39.05      7.34 o 
   5  12   8        4.72        3.40      3.41 o 
   6  12   8        2.54        0.47      3.24 o 
   7  12   8        0.16       -0.65      2.73 o 
   8  12   8        5.43        6.87      4.46 o 
   4  13   8        1.45       -1.47      4.18 o 
   5  13   8        5.43        4.51      3.95 o 
  -2  -7   9        0.00        1.01      3.68 o 
  -1  -7   9        2.09        4.25      4.29 o 
   0  -7   9        0.55        3.68      3.90 o 
   1  -7   9        4.07        6.32      4.48 o 
   2  -7   9       48.99       36.33      6.54 o 
   3  -7   9       10.49       15.18      3.87 o 
  -4  -6   9       40.21       35.24      6.32 o 
  -3  -6   9        7.68        6.10      3.97 o 
  -2  -6   9        0.61       -0.21      3.30 o 
  -1  -6   9        2.57        4.76      3.91 o 
   0  -6   9        0.98       -1.03      3.05 o 
   1  -6   9       10.51        9.89      4.51 o 
   3  -6   9        3.82        1.20      2.53 o 
   4  -6   9        0.79        2.70      2.77 o 
   5  -6   9       12.87       14.20      3.84 o 
  -5  -5   9        1.17        8.21      4.25 o 
  -4  -5   9       12.86       13.47      4.51 o 
  -3  -5   9        0.00        1.75      3.24 o 
  -2  -5   9        2.60        3.05      3.23 o 
  -1  -5   9        2.95        2.33      3.28 o 
   0  -5   9        3.77        4.74      3.43 o 
   1  -5   9       56.50       56.70      6.84 o 
   2  -5   9       16.92       16.80      2.63 o 
   3  -5   9        8.14        8.10      2.20 o 
   4  -5   9        3.07        4.47      2.07 o 
   5  -5   9        9.13       12.95      2.54 o 
   6  -5   9        0.04        0.33      1.85 o 
  -6  -4   9        0.41        3.72      3.51 o 
  -5  -4   9        0.08        2.03      3.34 o 
  -4  -4   9        0.52        3.48      3.68 o 
  -3  -4   9        5.02        4.26      2.39 o 
  -2  -4   9        2.49        0.02      1.94 o 
  -1  -4   9        1.04       -1.34      1.78 o 
   0  -4   9        3.65        5.48      3.14 o 
   1  -4   9        0.49        0.10      1.64 o 
   2  -4   9      166.66      164.97     13.94 o 
   3  -4   9        0.78        1.10      1.62 o 
   4  -4   9       15.26       12.20      2.35 o 
   5  -4   9        2.68        2.05      1.85 o 
   6  -4   9        2.08        1.41      1.85 o 
   7  -4   9        4.43        4.97      2.22 o 
  -6  -3   9        6.36        9.70      4.00 o 
  -5  -3   9        0.10        0.58      4.35 o 
  -4  -3   9        0.25        0.48      2.12 o 
  -3  -3   9        0.15        1.63      2.22 o 
  -2  -3   9       15.85       17.02      4.19 o 
  -1  -3   9        3.99        4.90      1.86 o 
   0  -3   9        1.45        2.83      1.67 o 
   1  -3   9       83.54       78.66      3.78 o 
   2  -3   9      441.85      412.52     21.30 o 
   3  -3   9       60.37       53.21      3.85 o 
   4  -3   9       57.77       50.45      3.49 o 
   5  -3   9        5.60        4.01      1.81 o 
   6  -3   9       19.68       25.64      3.12 o 
   7  -3   9        7.63       10.70      2.48 o 
   8  -3   9        0.26        0.77      1.88 o 
  -6  -2   9        1.71        4.78      2.54 o 
  -5  -2   9       10.31       17.39      4.06 o 
  -4  -2   9        6.13        8.08      2.58 o 
  -3  -2   9       13.16       16.15      3.11 o 
  -2  -2   9       45.35       48.70      3.16 o 
  -1  -2   9        7.61        5.18      1.81 o 
   0  -2   9      139.34      116.15      5.42 o 
   1  -2   9        1.01        0.87      1.53 o 
   2  -2   9      145.72      144.66     12.19 o 
   3  -2   9       65.32       57.29      3.33 o 
   4  -2   9       17.35       18.75      2.44 o 
   5  -2   9        0.12        1.82      2.17 o 
   6  -2   9        5.28        5.19      2.04 o 
   7  -2   9       27.35       30.83      3.27 o 
   8  -2   9        3.03        2.17      1.91 o 
   9  -2   9        4.05        4.34      2.60 o 
  -7  -1   9        4.24        6.37      2.89 o 
  -6  -1   9        4.48        3.19      2.45 o 
  -5  -1   9       27.40       29.99      3.98 o 
  -4  -1   9       71.48       73.30      4.90 o 
  -3  -1   9       50.73       83.15     13.45 o 
  -2  -1   9        0.01        3.46      2.01 o 
  -1  -1   9        2.98        3.90      2.00 o 
   0  -1   9       17.33       21.45      2.40 o 
   1  -1   9        0.02       -1.12      1.27 o 
   2  -1   9       25.35       30.40      3.19 o 
   3  -1   9        6.16        4.73      1.72 o 
   4  -1   9        3.10        2.56      1.56 o 
   5  -1   9       43.28       42.24      3.00 o 
   6  -1   9       39.70       43.02      3.42 o 
   7  -1   9       15.27       16.79      2.64 o 
   8  -1   9        1.39        1.29      2.05 o 
   9  -1   9        7.81        7.51      2.85 o 
  10  -1   9        0.34        0.95      2.26 o 
  -7   0   9        0.60       -0.09      2.19 o 
  -6   0   9        0.08        0.73      2.27 o 
  -5   0   9        0.00        0.61      2.07 o 
  -4   0   9       78.43       84.52      5.05 o 
  -3   0   9       31.00       34.34      3.71 o 
  -2   0   9        0.27       42.65     11.30 o 
  -1   0   9       82.29       80.95      3.43 o 
   0   0   9       23.41       22.22      2.86 o 
   1   0   9       91.07       85.92      3.56 o 
   2   0   9       57.26       50.24      2.97 o 
   3   0   9       13.55       14.00      2.27 o 
   4   0   9        3.27        4.99      1.69 o 
   5   0   9        2.59        2.74      1.56 o 
   6   0   9        2.69        0.12      2.44 o 
   7   0   9        3.77        5.46      2.35 o 
   8   0   9       15.01       19.39      3.36 o 
   9   0   9        1.23        2.18      2.30 o 
  10   0   9        7.57        8.04      3.07 o 
  -7   1   9        2.92        5.76      2.81 o 
  -6   1   9        1.49        3.49      2.43 o 
  -5   1   9       37.78       36.54      4.19 o 
  -4   1   9        1.67        0.97      2.10 o 
  -3   1   9       55.67       57.14      4.11 o 
  -2   1   9       30.10       39.94      3.67 o 
  -1   1   9        9.03        8.06      1.82 o 
   0   1   9        4.90        6.65      1.71 o 
   1   1   9      218.05      206.27     10.32 o 
   2   1   9        6.13        4.79      1.63 o 
   3   1   9        1.59        2.92      1.56 o 
   4   1   9        6.11        6.17      2.10 o 
   5   1   9       32.72       36.79      3.59 o 
   6   1   9       23.45       24.13      3.17 o 
   7   1   9        5.11        6.56      2.26 o 
   8   1   9        0.01        1.99      1.98 o 
   9   1   9       13.67       16.20      3.25 o 
  10   1   9        1.97       -0.58      2.18 o 
  -7   2   9        4.37        7.54      3.15 o 
  -6   2   9        1.43        0.40      2.20 o 
  -5   2   9       29.19       32.58      4.01 o 
  -4   2   9       91.79       77.53      8.64 o 
  -3   2   9      371.85      360.72     22.66 o 
  -2   2   9        2.10        0.51      1.75 o 
  -1   2   9       52.89       43.56      2.62 o 
   0   2   9       25.36       24.44      2.18 o 
   1   2   9      110.43      112.81     11.12 o 
   2   2   9        3.40        3.40      1.82 o 
   3   2   9       70.00       72.10      8.17 o 
   4   2   9       72.05       63.24      4.76 o 
   5   2   9        2.35        2.67      1.76 o 
   6   2   9       12.58       13.96      2.58 o 
   7   2   9        2.52        3.84      2.13 o 
   8   2   9        0.00        0.56      1.76 o 
   9   2   9        2.57        3.44      2.29 o 
  10   2   9        5.11        7.76      2.77 o 
  11   2   9      117.88      118.45      7.82 o 
  -6   3   9        7.19        7.95      2.92 o 
  -5   3   9       30.87       30.15      3.97 o 
  -4   3   9       32.06       32.42      3.84 o 
  -3   3   9       19.80       23.23      3.33 o 
  -2   3   9      112.32       97.52      4.85 o 
  -1   3   9      305.44      260.06     11.61 o 
   0   3   9       91.57       81.47      5.04 o 
   1   3   9       11.07       15.15      2.45 o 
   2   3   9        4.00        3.83      1.87 o 
   3   3   9        0.68        0.81      1.63 o 
   4   3   9       76.49       81.82      5.41 o 
   5   3   9        7.17        8.87      2.28 o 
   6   3   9       78.62       74.93      4.31 o 
   7   3   9       80.40       67.03      4.31 o 
   8   3   9       26.77       31.62      4.39 o 
   9   3   9       27.24       27.35      3.59 o 
  10   3   9        2.69        3.91      2.42 o 
  11   3   9        9.02        9.57      3.14 o 
  -6   4   9        4.65        2.57      2.50 o 
  -5   4   9        6.79        4.02      2.42 o 
  -4   4   9        0.00        2.15      2.17 o 
  -3   4   9        1.97        1.63      2.10 o 
  -2   4   9       55.34       57.64      4.03 o 
  -1   4   9       12.94       13.13      2.49 o 
   0   4   9       75.12       47.05     19.63 o 
   1   4   9       17.17       18.24      2.01 o 
   2   4   9        5.26        2.09      1.65 o 
   3   4   9        3.05        3.57      1.82 o 
   4   4   9      147.93      134.45     12.56 o 
   5   4   9       17.53       17.49      2.72 o 
   6   4   9      114.88      106.44      7.39 o 
   7   4   9       22.90       24.50      3.20 o 
   8   4   9        6.19        7.54      2.37 o 
   9   4   9        0.00       -1.26      1.84 o 
  10   4   9        2.38       -1.28      1.79 o 
  11   4   9        9.74       15.72      3.36 o 
  -6   5   9        0.00        0.01      2.36 o 
  -5   5   9       14.07       15.19      3.30 o 
  -4   5   9       27.17       26.12      4.01 o 
  -3   5   9        5.50        7.70      2.57 o 
  -2   5   9        0.03        1.30      1.85 o 
  -1   5   9        0.05        0.46      1.68 o 
   0   5   9        0.02       -0.85      1.19 o 
   1   5   9       49.27       40.66      4.36 o 
   2   5   9       44.35       49.95      5.48 o 
   3   5   9       23.73       20.67      2.77 o 
   4   5   9        9.74       11.43      2.44 o 
   5   5   9       84.25       74.01      6.53 o 
   6   5   9      240.95      206.23     16.19 o 
   7   5   9        9.85        6.61      2.26 o 
   8   5   9        1.65       -0.04      1.79 o 
   9   5   9        5.28        4.30      2.27 o 
  10   5   9       31.56       32.37      5.01 o 
  11   5   9        2.31        2.92      2.62 o 
  -5   6   9        0.36       -1.34      1.92 o 
  -4   6   9       55.25       53.07      4.42 o 
  -3   6   9       12.13       15.80      3.10 o 
  -2   6   9        2.16        1.81      2.05 o 
  -1   6   9        0.08       -1.25      1.69 o 
   0   6   9       10.42        9.80      1.91 o 
   1   6   9       12.93       10.81      1.92 o 
   2   6   9      118.40      109.10      8.26 o 
   3   6   9       25.26       33.91      3.39 o 
   4   6   9       24.30       27.65      3.15 o 
   5   6   9        0.79        1.50      1.86 o 
   6   6   9       75.38       71.81      8.12 o 
   7   6   9       48.82       48.26      3.95 o 
   8   6   9        6.08        4.74      2.83 o 
   9   6   9       32.68       35.67      3.92 o 
  10   6   9        2.81        2.28      2.25 o 
  11   6   9        0.05        2.55      2.33 o 
  -5   7   9        0.97       -1.58      2.21 o 
  -4   7   9       27.32       33.33      4.38 o 
  -3   7   9        2.51        0.02      2.07 o 
  -2   7   9       19.56       22.08      4.74 o 
  -1   7   9       12.91       12.92      2.69 o 
   0   7   9        2.85        3.70      2.07 o 
   1   7   9        3.65        3.37      1.68 o 
   2   7   9       74.05       77.00      3.44 o 
   3   7   9        5.56        3.98      1.75 o 
   4   7   9       24.30       30.19      3.35 o 
   5   7   9      167.82      138.25     13.04 o 
   6   7   9      189.18      179.57     14.88 o 
   7   7   9        5.11        5.23      2.22 o 
   8   7   9       15.60       16.11      4.75 o 
   9   7   9        5.35        5.68      2.29 o 
  10   7   9       30.95       32.85      3.91 o 
  11   7   9        0.47        1.35      3.63 o 
  -4   8   9        0.04       -1.98      2.04 o 
  -3   8   9       11.05        7.92      2.91 o 
  -2   8   9        6.77        5.73      2.45 o 
  -1   8   9       49.76       50.68      4.36 o 
   0   8   9        1.20        2.43      2.16 o 
   1   8   9       64.96       67.41      3.41 o 
   2   8   9       32.22       29.13      3.76 o 
   3   8   9       18.74       93.61     54.60 o 
   4   8   9        0.16        7.94      2.24 o 
   5   8   9       70.99       70.19      9.10 o 
   6   8   9       96.22      113.06     15.00 o 
   7   8   9        0.78        1.50      2.95 o 
   8   8   9        1.29        0.13      3.16 o 
   9   8   9        1.52        3.25      3.64 o 
  10   8   9        4.63        4.51      3.91 o 
  11   8   9        0.02        2.03      4.01 o 
  -3   9   9        0.93        1.47      2.46 o 
  -2   9   9        2.84        2.08      2.67 o 
  -1   9   9        6.08        7.32      2.73 o 
   0   9   9        4.49        3.08      2.41 o 
   1   9   9        4.93        2.56      1.79 o 
   2   9   9        8.58       10.41      2.57 o 
   3   9   9        4.11        6.77      2.80 o 
   4   9   9        0.03       -0.57      2.34 o 
   6   9   9       26.42       31.35      5.68 o 
   7   9   9        4.74        2.45      3.40 o 
   8   9   9        1.03       -2.95      2.75 o 
   9   9   9        3.95        3.33      3.56 o 
  10   9   9        5.09        2.76      4.00 o 
  -2  10   9        7.65        8.11      5.03 o 
  -1  10   9        3.94        9.11      4.80 o 
   0  10   9        3.08        3.86      4.38 o 
   1  10   9        6.40        3.40      4.32 o 
   2  10   9        0.09        2.04      2.78 o 
   3  10   9        5.53        3.14      2.66 o 
   4  10   9       15.38       19.01      4.18 o 
   5  10   9       31.47       34.48      5.86 o 
   6  10   9        0.01        5.92      3.65 o 
   7  10   9        6.93       13.67      4.71 o 
   8  10   9        0.98        4.06      3.84 o 
   9  10   9        2.67        1.35      3.80 o 
  10  10   9        0.00        5.01      4.20 o 
  -1  11   9        1.82        3.75      4.94 o 
   0  11   9        3.11        6.02      5.26 o 
   2  11   9       20.99       30.39     10.53 o 
   3  11   9       10.83       13.09      3.37 o 
   4  11   9       14.53       21.13      4.92 o 
   5  11   9       36.49       37.97      4.77 o 
   6  11   9       18.35       21.83      5.39 o 
   7  11   9        5.97       10.70      4.50 o 
   8  11   9        2.64        5.15      3.97 o 
   9  11   9        0.50       -0.36      3.69 o 
   1  12   9        5.19       20.63      5.36 o 
   2  12   9       13.20       28.35      6.51 o 
   3  12   9       18.79       19.09      4.58 o 
   4  12   9        3.98        2.48      2.91 o 
   5  12   9        8.71        4.26      3.21 o 
   6  12   9        0.62        4.12      3.99 o 
   7  12   9        0.97        0.65      3.52 o 
  -2  -6  10        8.99        4.45      4.25 o 
  -1  -6  10        0.22        0.49      3.64 o 
   0  -6  10        2.76        1.56      3.57 o 
   2  -6  10        4.19        2.25      2.77 o 
   3  -6  10        0.65       -0.08      2.66 o 
  -3  -5  10       79.95       68.53      7.41 o 
  -2  -5  10       33.04       27.85      5.76 o 
   0  -5  10        0.13        0.62      2.92 o 
   1  -5  10        0.02       -0.58      2.22 o 
   2  -5  10        0.61       -0.96      1.72 o 
   3  -5  10        5.18        4.35      2.14 o 
   4  -5  10        0.34        2.68      1.98 o 
   5  -5  10        6.99       10.32      2.63 o 
  -3  -4  10        5.37        5.77      2.77 o 
  -2  -4  10        2.33        4.86      2.08 o 
  -1  -4  10        5.56        7.77      2.17 o 
   0  -4  10        0.63        0.50      1.75 o 
   1  -4  10        1.21        1.66      1.87 o 
   2  -4  10        9.58       13.69      2.61 o 
   3  -4  10       27.13       30.51      3.27 o 
   4  -4  10       43.76       43.61      3.75 o 
   5  -4  10       10.61       10.96      2.54 o 
   6  -4  10        6.80        9.12      2.50 o 
  -5  -3  10        0.00       -4.07      2.71 o 
  -4  -3  10        0.28       -0.87      2.90 o 
  -3  -3  10        3.44        5.29      3.43 o 
  -2  -3  10        6.88        5.66      2.09 o 
  -1  -3  10        1.56        3.75      1.94 o 
   0  -3  10       19.05       23.41      2.80 o 
   1  -3  10        9.43        4.73      1.85 o 
   2  -3  10       42.97       44.25      3.45 o 
   3  -3  10       13.35       13.27      2.45 o 
   4  -3  10        0.31        0.36      1.63 o 
   5  -3  10       20.41       26.51      3.12 o 
   6  -3  10       16.93       20.62      2.95 o 
   7  -3  10        0.17        0.76      1.88 o 
  -5  -2  10        2.22        4.08      2.56 o 
  -4  -2  10        7.63       11.05      4.19 o 
  -3  -2  10        8.22       10.09      3.94 o 
  -2  -2  10      106.60       95.12      4.26 o 
  -1  -2  10       53.56       53.37      3.41 o 
   0  -2  10       11.06       16.01      2.98 o 
   1  -2  10       46.47       43.05      3.37 o 
   2  -2  10       68.72       71.83      4.16 o 
   3  -2  10        9.31        9.47      2.24 o 
   4  -2  10      142.63      134.54      5.07 o 
   5  -2  10       87.75       87.23      4.35 o 
   6  -2  10        4.39        4.73      2.08 o 
   7  -2  10        0.95        1.10      1.84 o 
   8  -2  10        6.86        6.70      2.42 o 
  -6  -1  10        8.22       15.24      3.52 o 
  -5  -1  10        1.52        1.88      2.45 o 
  -4  -1  10       14.33       19.34      3.46 o 
  -3  -1  10        0.01        1.29      2.70 o 
  -2  -1  10       10.99       11.14      2.34 o 
  -1  -1  10        7.03        6.62      2.04 o 
   0  -1  10        1.35        0.55      1.56 o 
   1  -1  10       21.20       23.99      2.69 o 
   2  -1  10       45.84       43.61      3.24 o 
   3  -1  10       19.91       20.16      2.61 o 
   4  -1  10        5.97        9.28      2.14 o 
   5  -1  10       91.01       85.49      4.22 o 
   6  -1  10        7.33        9.35      2.36 o 
   7  -1  10       27.73       27.88      3.27 o 
   8  -1  10        7.14        8.57      2.96 o 
   9  -1  10       10.38       11.15      3.34 o 
  -6   0  10        2.68        4.35      2.80 o 
  -5   0  10        0.33        1.25      2.39 o 
  -4   0  10       42.15       46.60      4.61 o 
  -3   0  10       46.13       52.82      4.22 o 
  -2   0  10        0.33       -1.52      2.32 o 
  -1   0  10       10.25       13.01      2.18 o 
   0   0  10       10.59       10.22      2.10 o 
   1   0  10       24.05       23.53      2.63 o 
   2   0  10        1.21       -0.23      1.48 o 
   3   0  10        9.51       11.08      2.26 o 
   4   0  10       35.33       37.68      3.30 o 
   5   0  10        4.80        4.77      1.83 o 
   6   0  10        1.82        3.37      2.18 o 
   7   0  10       29.32       29.63      3.84 o 
   8   0  10       10.91       10.69      3.05 o 
   9   0  10        0.75        3.64      2.63 o 
  -6   1  10        0.06       -0.14      2.16 o 
  -5   1  10        0.38       -1.88      1.93 o 
  -4   1  10        8.44        7.57      2.85 o 
  -3   1  10       53.68       50.00      4.76 o 
  -2   1  10        0.91        2.10      2.92 o 
  -1   1  10       32.64       35.72      5.48 o 
   0   1  10       33.59       32.07      2.77 o 
   1   1  10        0.61       -0.14      1.43 o 
   2   1  10      122.77      123.61      7.60 o 
   3   1  10       36.07        5.93      1.70 o 
   4   1  10        1.37       -0.65      1.66 o 
   5   1  10       14.20        7.27      2.87 o 
   6   1  10        9.95        7.07      3.30 o 
   7   1  10       26.76       27.21      3.73 o 
   8   1  10        0.00       -0.13      2.06 o 
   9   1  10        0.18       -0.99      2.06 o 
  10   1  10        1.61        1.80      2.48 o 
  -6   2  10        0.82        3.21      2.45 o 
  -5   2  10        0.20       -0.52      2.07 o 
  -4   2  10        6.98        9.56      3.02 o 
  -3   2  10      334.58      318.98     19.54 o 
  -2   2  10        1.40       -0.39      1.99 o 
  -1   2  10       41.89       37.81      7.37 o 
   0   2  10       14.63       22.27      4.57 o 
   1   2  10       10.08       11.27      2.51 o 
   2   2  10        5.29        6.81      2.21 o 
   3   2  10        1.07        0.77      1.79 o 
   4   2  10       96.06       94.48      8.04 o 
   5   2  10        7.27        9.15      2.51 o 
   6   2  10        7.57        7.51      2.86 o 
   7   2  10        6.73        5.36      2.26 o 
   8   2  10        6.05        5.29      2.51 o 
   9   2  10        4.21        2.37      2.32 o 
  10   2  10        0.00       -1.57      2.06 o 
  -6   3  10       10.58        9.25      3.18 o 
  -5   3  10        6.35        5.84      3.84 o 
  -4   3  10        1.27        2.49      2.67 o 
  -3   3  10      138.66      128.46      6.01 o 
  -2   3  10        7.37       10.48      4.69 o 
  -1   3  10      157.36      158.25      8.96 o 
   0   3  10      497.52      455.80     36.83 o 
   1   3  10        0.31        0.62      1.72 o 
   2   3  10       95.42       94.64      8.32 o 
   3   3  10        3.09        3.02      1.93 o 
   4   3  10       98.32      102.96      8.64 o 
   5   3  10        1.76        5.68      2.23 o 
   6   3  10       46.16       47.56      3.94 o 
   7   3  10      142.29      133.63      7.25 o 
   8   3  10       15.79       18.19      6.00 o 
   9   3  10        2.85        3.37      2.34 o 
  10   3  10        5.24        2.92      2.42 o 
  11   3  10        3.21        3.02      2.64 o 
  -5   4  10       24.63       19.85      3.64 o 
  -4   4  10       36.40       45.23      4.63 o 
  -3   4  10        0.12        0.51      1.98 o 
  -2   4  10        0.08       -0.36      2.62 o 
  -1   4  10       24.86       26.44      3.34 o 
   0   4  10      270.60      144.77    112.20 o 
   1   4  10      166.61      153.34      7.85 o 
   2   4  10        0.01       -0.21      1.69 o 
   3   4  10        6.12        8.61      2.32 o 
   4   4  10        2.71        2.31      1.87 o 
   5   4  10       29.01       31.56      6.87 o 
   6   4  10        8.07        1.68      1.87 o 
   7   4  10       19.60       24.67      3.85 o 
   8   4  10       25.57       28.96      4.47 o 
   9   4  10       12.44       12.66      2.99 o 
  10   4  10        0.29        2.07      2.20 o 
  11   4  10        4.70        4.08      2.76 o 
  -5   5  10        0.20       -1.17      1.97 o 
  -4   5  10       12.28       12.17      3.12 o 
  -3   5  10        7.21        5.71      3.59 o 
  -2   5  10        0.68        1.41      2.04 o 
  -1   5  10       24.76       26.54      3.56 o 
   0   5  10        8.82        8.54      1.85 o 
   1   5  10        0.01       -0.26      1.63 o 
   2   5  10        1.75        3.90      1.99 o 
   3   5  10        6.52        3.75      2.08 o 
   4   5  10        0.65        0.79      1.92 o 
   5   5  10        6.95       12.78      6.81 o 
   6   5  10       68.14       67.03      6.93 o 
   7   5  10       21.53       22.29      3.18 o 
   8   5  10       24.80       26.32      3.51 o 
   9   5  10        4.38        2.63      2.26 o 
  10   5  10       10.99        7.89      2.80 o 
  11   5  10        0.14        1.60      2.33 o 
  -4   6  10       19.71       22.27      3.75 o 
  -3   6  10        6.23        6.95      2.74 o 
  -2   6  10        3.73        4.18      2.38 o 
  -1   6  10        0.35        1.29      2.12 o 
   0   6  10        1.17       -1.32      1.88 o 
   1   6  10        6.02        4.79      2.17 o 
   2   6  10        5.84        8.74      2.93 o 
   3   6  10        0.02       -0.63      1.72 o 
   4   6  10        0.14       -0.78      1.71 o 
   5   6  10       22.74       23.23      3.26 o 
   6   6  10       79.49       59.54      7.97 o 
   7   6  10        4.29        7.64      2.49 o 
   8   6  10        7.99       10.98      2.81 o 
   9   6  10        7.94        7.25      2.60 o 
  10   6  10        1.29        0.73      2.16 o 
  11   6  10        2.24        0.05      2.35 o 
  -4   7  10       26.16       26.28      4.12 o 
  -3   7  10        3.64        1.33      2.31 o 
  -2   7  10        8.56        7.89      2.68 o 
  -1   7  10       31.22       34.27      3.87 o 
   0   7  10       22.45       22.08      3.31 o 
   1   7  10        0.28        0.20      1.58 o 
   2   7  10        2.61        5.11      2.24 o 
   3   7  10       25.41       24.50      3.33 o 
   4   7  10       34.63       40.89      3.90 o 
   5   7  10       25.02       26.43      3.41 o 
   6   7  10      223.15      207.37     16.68 o 
   7   7  10       57.13       52.96      4.18 o 
   8   7  10       69.13       70.26      4.68 o 
   9   7  10        9.68       11.55      2.93 o 
  10   7  10       13.25       16.80      3.30 o 
  -3   8  10        5.45        5.27      2.80 o 
  -2   8  10        0.60       -0.07      2.05 o 
  -1   8  10       20.21       21.22      3.42 o 
   0   8  10        3.38        2.01      2.25 o 
   1   8  10       32.51       40.76      6.62 o 
   2   8  10       36.09       41.39      3.91 o 
   3   8  10        7.95       12.32      2.80 o 
   4   8  10       87.26       85.55      7.88 o 
   5   8  10       21.29       24.73      3.47 o 
   6   8  10       79.90       77.19      9.56 o 
   7   8  10       45.97       50.11      4.22 o 
   8   8  10        8.51        9.24      4.36 o 
   9   8  10        1.81        5.42      4.07 o 
  10   8  10        1.46       14.11      5.03 o 
  -2   9  10        3.83        1.08      2.52 o 
  -1   9  10       23.07       23.55      3.75 o 
   0   9  10       14.79       13.92      3.13 o 
   1   9  10       14.47       13.94      3.05 o 
   2   9  10        3.93        3.69      2.13 o 
   3   9  10        0.03        0.95      2.21 o 
   4   9  10        0.51        5.33      3.65 o 
   5   9  10        0.01        1.24      3.11 o 
   6   9  10        8.63        9.29      4.17 o 
   7   9  10        0.09        2.86      3.20 o 
   8   9  10        0.00        3.21      3.42 o 
   9   9  10        2.85        5.65      4.17 o 
  10   9  10       11.07       12.33      5.17 o 
  -1  10  10        4.40        1.28      4.38 o 
   0  10  10        7.72        8.16      4.68 o 
   1  10  10       31.54       44.99      7.39 o 
   2  10  10       15.53       18.70      4.57 o 
   3  10  10        7.41        6.75      3.59 o 
   4  10  10        0.05        1.85      3.13 o 
   5  10  10        0.47        0.25      2.93 o 
   6  10  10        9.48       14.02      4.68 o 
   7  10  10        8.97       12.40      4.72 o 
   8  10  10        0.30        2.40      3.78 o 
   9  10  10        4.77        5.39      4.48 o 
   0  11  10       10.88        5.15      5.35 o 
   1  11  10       12.84       13.78      6.27 o 
   2  11  10        9.56       28.54      5.66 o 
   3  11  10       16.30       22.58      8.17 o 
   4  11  10        0.04        0.18      2.79 o 
   5  11  10        4.66       -1.25      3.02 o 
   6  11  10        0.20        0.62      3.19 o 
   7  11  10       21.40       13.46      5.01 o 
   8  11  10        0.17        4.37      4.19 o 
   3  12  10       26.66       44.05     11.22 o 
   4  12  10        1.92        4.65      3.68 o 
   5  12  10        6.98        6.65      3.82 o 
   6  12  10        6.76        4.10      3.87 o 
  -1  -5  11        3.53        3.88      2.69 o 
   0  -5  11        8.97       10.07      3.27 o 
   1  -5  11        3.07        0.98      2.58 o 
   2  -5  11       12.00        7.57      3.18 o 
  -2  -4  11        8.31        8.16      3.19 o 
  -1  -4  11        0.45        0.75      2.10 o 
   0  -4  11        0.11       -0.62      1.76 o 
   1  -4  11        2.11        3.92      2.07 o 
   2  -4  11       10.93       12.66      2.64 o 
   3  -4  11        6.92        5.86      2.34 o 
   4  -4  11       22.60       31.38      3.47 o 
   5  -4  11        0.53        3.65      2.10 o 
  -3  -3  11        1.47       -0.43      3.39 o 
  -2  -3  11        8.83        7.65      2.40 o 
  -1  -3  11        0.42        3.65      2.01 o 
   0  -3  11       12.75       14.38      2.57 o 
   1  -3  11        6.35        7.08      2.18 o 
   2  -3  11        0.01       -2.10      1.55 o 
   3  -3  11       58.29       58.44      4.08 o 
   4  -3  11        1.88        1.90      2.07 o 
   5  -3  11        1.87        4.62      2.23 o 
   6  -3  11        2.21        0.89      2.02 o 
  -4  -2  11        6.18        7.65      4.10 o 
  -3  -2  11        0.86       -2.18      2.93 o 
  -2  -2  11       18.43       21.64      5.06 o 
  -1  -2  11       13.20       14.90      2.60 o 
   0  -2  11        0.31       -0.10      1.69 o 
   1  -2  11        5.78        8.33      2.29 o 
   2  -2  11        1.30        0.37      1.75 o 
   3  -2  11        4.06        3.54      2.05 o 
   4  -2  11        3.40        5.31      2.17 o 
   5  -2  11      115.70      118.93      5.19 o 
   6  -2  11       10.05        7.86      2.46 o 
   7  -2  11        1.22        1.89      2.10 o 
  -4  -1  11       21.00       13.59      4.52 o 
  -3  -1  11       11.25        8.19      4.16 o 
  -2  -1  11        0.04        0.49      3.29 o 
  -1  -1  11        7.77        7.56      2.27 o 
   0  -1  11       30.72       31.28      3.12 o 
   1  -1  11       60.73       51.66      3.49 o 
   2  -1  11        0.01        0.77      1.72 o 
   3  -1  11      138.93      121.87      4.92 o 
   4  -1  11       47.04       54.75      3.79 o 
   5  -1  11       44.82       53.67      4.06 o 
   6  -1  11       77.74       77.45      4.44 o 
   7  -1  11        6.11        6.51      2.61 o 
   8  -1  11        1.48       -0.14      2.35 o 
  -5   0  11        0.38       -0.37      3.35 o 
  -4   0  11        0.00        1.68      3.10 o 
  -3   0  11       15.04       15.83      4.45 o 
  -2   0  11        0.47        0.87      3.10 o 
  -1   0  11       14.65       16.34      2.60 o 
   0   0  11        2.04        3.97      1.96 o 
   1   0  11       17.40       19.62      2.61 o 
   2   0  11        5.30        6.91      2.07 o 
   3   0  11       45.45       50.09      3.55 o 
   4   0  11       51.46       48.03      3.48 o 
   5   0  11        9.31        7.72      2.29 o 
   6   0  11        0.11        0.05      2.16 o 
   7   0  11        0.09        4.48      2.61 o 
   8   0  11        0.21       -0.75      2.23 o 
   9   0  11        0.21       -0.23      2.31 o 
  -5   1  11        0.18        1.10      2.62 o 
  -4   1  11        3.13       -1.01      3.18 o 
  -3   1  11        1.00       -0.50      2.86 o 
  -2   1  11       16.85       11.83      3.94 o 
  -1   1  11        3.26        2.58      3.18 o 
   0   1  11        2.67        2.96      1.88 o 
   1   1  11        3.56        4.66      1.91 o 
   2   1  11        8.84        8.80      2.15 o 
   3   1  11       18.84       29.06      3.69 o 
   4   1  11        0.00       -2.48      1.66 o 
   5   1  11        3.71        5.81      2.48 o 
   6   1  11        2.03        2.13      2.07 o 
   7   1  11       12.93       16.23      3.37 o 
   8   1  11        0.22        0.50      2.26 o 
   9   1  11        0.24        2.61      2.59 o 
  -5   2  11        0.04        0.57      2.20 o 
  -4   2  11        3.62        8.48      3.92 o 
  -3   2  11       48.41       50.25      6.94 o 
  -2   2  11       42.39       45.94      6.35 o 
  -1   2  11       28.29       29.10      5.45 o 
   0   2  11        6.62        8.90      2.66 o 
   1   2  11        0.98        0.49      1.95 o 
   2   2  11        5.88        6.37      2.37 o 
   3   2  11       49.89       45.36      3.90 o 
   4   2  11       12.11       10.92      2.74 o 
   5   2  11        1.91        1.16      2.05 o 
   6   2  11        1.31        1.03      2.14 o 
   7   2  11        0.00       -1.06      1.94 o 
   8   2  11        0.52        1.82      2.35 o 
   9   2  11        0.45        2.99      2.54 o 
  10   2  11        1.49        3.04      2.80 o 
  -5   3  11        3.45        2.11      4.27 o 
  -4   3  11        0.03        0.08      2.27 o 
  -3   3  11       19.58       17.44      4.92 o 
  -2   3  11        0.04        2.88      3.34 o 
  -1   3  11       46.31       45.10      5.62 o 
   0   3  11       73.28       73.36      5.41 o 
   1   3  11       45.47       49.07      4.10 o 
   2   3  11        0.96        1.82      2.12 o 
   3   3  11       78.40       77.70      4.68 o 
   4   3  11       32.60       40.69      4.06 o 
   5   3  11       23.02       24.09      3.39 o 
   6   3  11        0.59       -0.12      1.93 o 
   7   3  11        3.07        1.56      2.06 o 
   8   3  11        0.95        2.43      2.37 o 
   9   3  11       12.67       12.82      3.19 o 
  10   3  11        9.05        9.60      3.02 o 
  -4   4  11       16.90       15.98      3.43 o 
  -3   4  11        0.38       -0.32      1.94 o 
  -2   4  11       16.50       20.85      4.96 o 
  -1   4  11        0.86        1.15      2.82 o 
   0   4  11       34.57       32.07      5.34 o 
   1   4  11       23.16       23.28      3.21 o 
   2   4  11       69.32       64.33      4.28 o 
   3   4  11        3.74        5.20      2.31 o 
   4   4  11       10.44       12.89      2.80 o 
   5   4  11       18.59       17.42      3.10 o 
   6   4  11        9.87        7.25      2.59 o 
   7   4  11        3.36        5.29      2.51 o 
   8   4  11        1.72        2.48      2.20 o 
   9   4  11        2.31        2.07      3.02 o 
  10   4  11        0.20       -0.27      2.15 o 
  -4   5  11        0.00       -1.39      1.94 o 
  -3   5  11       16.35       12.95      3.26 o 
  -2   5  11       20.47       18.99      4.66 o 
  -1   5  11        6.25        7.90      3.89 o 
   0   5  11        5.91        6.26      3.25 o 
   1   5  11       18.42       20.13      3.11 o 
   2   5  11        8.54        7.10      2.22 o 
   3   5  11       34.10       34.04      3.65 o 
   4   5  11        0.76       -1.82      1.59 o 
   5   5  11        2.10        0.33      1.81 o 
   6   5  11        0.81       -0.55      2.19 o 
   7   5  11        0.01        1.19      2.07 o 
   8   5  11       13.83       13.99      3.07 o 
   9   5  11        0.06       -0.62      1.99 o 
  10   5  11        1.85        1.61      2.32 o 
  -3   6  11        2.45        2.58      3.35 o 
  -2   6  11       10.24       11.55      3.10 o 
  -1   6  11        0.01        0.93      2.78 o 
   0   6  11        4.29        5.77      3.45 o 
   1   6  11       12.44       15.86      3.97 o 
   2   6  11       35.39       38.47      3.87 o 
   3   6  11       33.94       23.76      3.18 o 
   4   6  11        2.44        3.04      2.16 o 
   5   6  11        0.09       -0.72      1.81 o 
   6   6  11        2.54        5.13      4.21 o 
   7   6  11        0.97        1.07      2.17 o 
   8   6  11        5.24        6.12      2.61 o 
   9   6  11        5.78        9.29      2.95 o 
  10   6  11        0.21        0.62      2.25 o 
  -3   7  11        4.91        6.02      2.91 o 
  -2   7  11        2.25       -0.59      2.60 o 
  -1   7  11        2.10        2.07      2.44 o 
   0   7  11       12.50       12.69      4.03 o 
   1   7  11        4.00        3.59      2.99 o 
   2   7  11        1.15        1.16      2.05 o 
   3   7  11        0.48        2.87      2.14 o 
   4   7  11       24.88       30.23      3.71 o 
   5   7  11        6.79        7.65      2.91 o 
   6   7  11        5.29        9.94      2.83 o 
   7   7  11       11.13       12.02      2.83 o 
   8   7  11       46.09       49.68      4.59 o 
   9   7  11       25.81       26.85      3.97 o 
  10   7  11        3.01        2.76      2.50 o 
  -2   8  11        1.79        0.04      2.45 o 
  -1   8  11        0.14       -2.26      2.07 o 
   0   8  11        2.09        2.15      3.22 o 
   1   8  11        9.98        9.06      3.75 o 
   2   8  11       29.92       30.64      3.68 o 
   3   8  11        4.90        7.19      2.67 o 
   4   8  11       11.02       14.68      3.08 o 
   5   8  11       46.04       46.12      4.74 o 
   6   8  11        0.43        1.24      2.16 o 
   7   8  11        0.39        0.65      2.17 o 
   8   8  11       22.51       23.69      3.65 o 
   9   8  11       11.99       13.47      5.15 o 
  -1   9  11        2.03        1.00      2.51 o 
   0   9  11        0.82        0.23      2.39 o 
   1   9  11        0.53       -0.35      2.90 o 
   2   9  11       21.44       21.59      3.46 o 
   3   9  11        1.36        2.61      2.97 o 
   4   9  11        0.55       -0.24      2.17 o 
   5   9  11        0.98       -0.37      3.05 o 
   6   9  11       16.96       13.63      4.69 o 
   7   9  11       25.09       22.08      5.42 o 
   8   9  11        0.90        2.97      3.81 o 
   9   9  11        4.71        3.95      4.38 o 
   0  10  11        2.53       -0.45      4.33 o 
   3  10  11        0.43       -2.48      3.09 o 
   4  10  11        0.24       -1.51      3.04 o 
   5  10  11        7.27        8.77      4.43 o 
   6  10  11       10.46       11.13      4.63 o 
   7  10  11       50.73       44.08      7.12 o 
   8  10  11        9.39        7.50      4.76 o 
   3  11  11        2.85        2.69      3.65 o 
   4  11  11        0.21       -0.98      2.77 o 
   5  11  11        0.06       -0.40      3.14 o 
   6  11  11        0.14        1.75      3.61 o 
   7  11  11        2.89        1.48      3.84 o 
  -1  -3  12        0.00        1.32      2.03 o 
   0  -3  12        2.15        1.52      2.11 o 
   1  -3  12        2.88        4.82      2.18 o 
   2  -3  12        2.67        2.22      2.01 o 
   3  -3  12        9.50        8.36      2.46 o 
   4  -3  12        9.54        9.30      2.67 o 
  -2  -2  12        0.36        0.52      3.61 o 
  -1  -2  12       10.09        8.83      2.94 o 
   0  -2  12        0.07        2.42      2.11 o 
   1  -2  12       11.59        5.21      2.17 o 
   2  -2  12        0.13       -0.43      1.82 o 
   3  -2  12        0.79        0.62      2.07 o 
   4  -2  12       94.83       96.61      4.91 o 
   5  -2  12        2.85        4.00      2.28 o 
   6  -2  12        3.54        4.56      2.41 o 
  -3  -1  12        0.89        2.77      3.86 o 
  -2  -1  12        0.49        0.68      3.37 o 
  -1  -1  12        2.75        3.82      2.27 o 
   0  -1  12       11.30       10.23      2.58 o 
   1  -1  12        9.24       13.03      2.67 o 
   2  -1  12        4.63        4.49      2.11 o 
   3  -1  12        9.29       10.58      2.54 o 
   4  -1  12      118.09      114.73      6.27 o 
   5  -1  12        3.41        5.95      2.35 o 
   6  -1  12       42.12       38.72      3.81 o 
   7  -1  12        9.71        6.46      2.99 o 
  -3   0  12        0.78       -2.25      3.24 o 
  -2   0  12        0.95        1.70      3.46 o 
  -1   0  12       10.37        5.30      4.12 o 
   0   0  12       39.96       42.35      4.95 o 
   1   0  12        0.04       -0.11      1.84 o 
   2   0  12       21.54       23.37      3.04 o 
   3   0  12       37.54       44.09      3.74 o 
   4   0  12       59.58       56.61      4.06 o 
   5   0  12       42.46       38.72      4.56 o 
   6   0  12        0.92        1.06      2.39 o 
   7   0  12        3.25        6.60      3.01 o 
   8   0  12        4.52        7.25      3.04 o 
  -3   1  12        2.73        3.43      3.59 o 
  -2   1  12        4.47        5.04      3.72 o 
  -1   1  12        9.36        8.64      4.20 o 
   0   1  12        3.96        6.83      2.78 o 
   1   1  12        0.02       -0.72      2.01 o 
   2   1  12        5.51        3.96      2.51 o 
   3   1  12        4.32        6.43      2.72 o 
   4   1  12       28.33       34.06      5.23 o 
   5   1  12        4.34        3.78      3.58 o 
   6   1  12        0.25        4.88      4.87 o 
   7   1  12        3.89        4.69      2.86 o 
   8   1  12        9.98        7.53      3.09 o 
  -3   2  12        4.38        6.87      4.28 o 
  -2   2  12       19.78       20.37      5.10 o 
  -1   2  12       20.95       23.15      5.34 o 
   0   2  12       16.69       15.33      3.10 o 
   1   2  12        0.08        1.58      2.23 o 
   2   2  12        4.54        5.70      2.47 o 
   3   2  12        0.14        0.43      2.18 o 
   4   2  12       10.61       10.30      3.33 o 
   5   2  12       13.91       12.76      2.99 o 
   6   2  12       23.83       31.31      4.42 o 
   7   2  12        1.57       10.85      5.44 o 
   8   2  12        0.39        3.97      2.69 o 
   9   2  12        2.14        1.72      2.69 o 
  -3   3  12        4.67        5.79      3.87 o 
  -2   3  12       30.26       22.76      5.41 o 
  -1   3  12       41.54       48.87      6.80 o 
   0   3  12        0.30       -2.82      3.20 o 
   1   3  12        8.92        9.43      2.80 o 
   2   3  12        2.36        2.08      2.70 o 
   3   3  12      149.34      142.25      8.64 o 
   4   3  12        0.70        1.61      2.31 o 
   5   3  12        8.01       11.09      3.03 o 
   6   3  12       13.89        7.38      2.68 o 
   7   3  12        5.06        3.89      2.59 o 
   8   3  12        0.77        0.81      3.18 o 
   9   3  12        4.10        1.12      3.58 o 
  -3   4  12        4.49        0.02      3.32 o 
  -2   4  12       77.02       74.90      7.73 o 
  -1   4  12        0.22       -0.72      3.24 o 
   0   4  12       11.25        9.05      4.27 o 
   1   4  12        1.58        2.46      2.28 o 
   2   4  12        6.34        5.10      2.39 o 
   3   4  12       34.61       46.67      4.50 o 
   4   4  12       18.93       23.10      3.59 o 
   5   4  12       10.68        9.57      2.95 o 
   6   4  12        0.47        2.45      2.23 o 
   7   4  12        3.44        4.33      2.58 o 
   8   4  12        0.07       -0.16      2.04 o 
   9   4  12        0.03       -1.41      2.23 o 
  -3   5  12        4.09        0.68      3.54 o 
  -2   5  12       22.11       23.18      5.45 o 
  -1   5  12       78.14       74.63      7.41 o 
   0   5  12        2.30        0.85      3.08 o 
   1   5  12       16.88       18.17      3.17 o 
   2   5  12        7.92        9.35      2.70 o 
   3   5  12        5.14        5.37      2.46 o 
   4   5  12        0.54        1.44      2.11 o 
   5   5  12        1.23        1.92      2.27 o 
   6   5  12       13.19       13.32      3.03 o 
   7   5  12        0.46        0.93      2.23 o 
   8   5  12       26.96       25.09      3.84 o 
   9   5  12        6.89        7.26      2.93 o 
  -2   6  12        8.35       13.07      4.69 o 
  -1   6  12        9.20        8.77      4.18 o 
   0   6  12        0.03        0.81      3.20 o 
   1   6  12        0.77       -0.46      2.74 o 
   2   6  12        8.33       10.21      2.79 o 
   3   6  12        0.63       -0.80      2.18 o 
   4   6  12        0.78       -2.27      1.83 o 
   5   6  12        5.40        4.17      2.35 o 
   6   6  12       24.83       25.62      3.72 o 
   7   6  12        6.14        0.63      2.22 o 
   8   6  12       81.93       60.78      4.85 o 
   9   6  12        0.79        0.92      2.34 o 
  -2   7  12        2.67        0.97      3.37 o 
  -1   7  12        2.32        2.60      3.44 o 
   0   7  12        0.14       -1.61      2.74 o 
   1   7  12        0.15       -2.39      2.90 o 
   2   7  12        0.00       -0.43      2.14 o 
   3   7  12        0.17       -0.09      1.98 o 
   4   7  12       14.19       15.50      3.23 o 
   5   7  12        0.00       -0.44      2.14 o 
   6   7  12        4.28        5.31      2.58 o 
   7   7  12       13.68       11.29      3.02 o 
   8   7  12       11.35       10.11      3.18 o 
   9   7  12       16.64       21.54      3.84 o 
  -1   8  12        5.32        1.49      3.33 o 
   0   8  12        1.08       -1.53      2.96 o 
   1   8  12        3.55       -2.77      2.81 o 
   2   8  12       16.09       14.70      4.47 o 
   3   8  12        2.72        3.98      2.58 o 
   4   8  12        0.99        3.25      2.55 o 
   5   8  12        0.06        0.55      2.22 o 
   6   8  12        2.76        3.78      2.54 o 
   7   8  12        0.22       -0.35      2.20 o 
   8   8  12        7.79        7.62      2.84 o 
   9   8  12       34.53       25.21      6.21 o 
   0   9  12        0.32       -0.33      3.33 o 
   1   9  12        4.31       11.62      4.63 o 
   2   9  12        8.16        0.09      3.06 o 
   3   9  12        9.68        6.42      2.90 o 
   4   9  12        2.36       -0.30      2.32 o 
   5   9  12        4.99        6.18      2.80 o 
   6   9  12        7.13        1.31      3.50 o 
   7   9  12       29.61       23.92      5.94 o 
   8   9  12       22.58       20.92      5.80 o 
   3  10  12        4.49        4.12      4.14 o 
   4  10  12        0.58        4.27      3.71 o 
   5  10  12        0.00        0.99      3.32 o 
   6  10  12        2.45        0.44      3.43 o 
   7  10  12       23.55       19.24      5.70 o 
   2  -2  13        0.00       -0.60      2.03 o 
   0  -1  13       14.76       12.60      2.83 o 
   1  -1  13        7.25        7.42      2.53 o 
   2  -1  13        0.76        2.03      2.12 o 
   3  -1  13        0.38       -1.12      1.91 o 
   4  -1  13       94.49       87.54      5.04 o 
   5  -1  13        0.51        2.99      2.25 o 
  -1   0  13       14.82       11.43      4.76 o 
   0   0  13        6.84        5.93      2.49 o 
   1   0  13       28.00       29.39      3.43 o 
   2   0  13        1.76        0.02      1.99 o 
   3   0  13        1.36        1.44      3.16 o 
   4   0  13        5.96        4.06      2.85 o 
   5   0  13       46.88       53.15      5.32 o 
   6   0  13       34.42       47.87      5.32 o 
  -2   1  13        0.12       -3.37      3.15 o 
  -1   1  13       21.94       27.34      6.21 o 
   0   1  13       15.76       16.41      5.20 o 
   1   1  13        1.82        2.12      2.48 o 
   2   1  13        0.27       -0.62      2.23 o 
   3   1  13        0.75       -1.03      2.18 o 
   4   1  13        1.74        0.16      2.42 o 
   5   1  13        1.22        3.93      2.81 o 
   6   1  13        0.02        0.86      2.78 o 
   7   1  13       12.73       15.72      3.73 o 
  -2   2  13       21.01       20.42      5.72 o 
  -1   2  13       15.08       15.88      5.27 o 
   0   2  13        9.91       10.96      4.79 o 
   1   2  13        5.24        5.14      2.70 o 
   2   2  13        0.95        1.12      2.49 o 
   3   2  13        2.57        1.75      2.35 o 
   4   2  13        0.04       -0.85      2.13 o 
   5   2  13       13.39       11.55      3.24 o 
   6   2  13        1.85        1.06      2.59 o 
   7   2  13        0.60       -1.20      2.43 o 
  -2   3  13        2.94        4.08      3.82 o 
  -1   3  13        0.16       -2.00      3.21 o 
   0   3  13        2.41        0.46      3.61 o 
   1   3  13        4.12        3.93      2.58 o 
   2   3  13        0.16       -1.72      1.98 o 
   3   3  13        0.32        1.19      2.29 o 
   4   3  13       18.98       17.16      5.24 o 
   5   3  13        2.19        3.15      2.54 o 
   6   3  13        0.01        0.15      2.31 o 
   7   3  13        0.96        1.21      2.48 o 
   8   3  13        4.40        2.25      2.83 o 
  -1   4  13      256.12      252.19     13.36 o 
   0   4  13       68.76       59.79      7.29 o 
   1   4  13        4.48        1.77      3.92 o 
   2   4  13       10.47       10.64      4.32 o 
   3   4  13       29.74       32.72      4.18 o 
   4   4  13        2.52        0.53      3.10 o 
   5   4  13        4.67        6.54      2.89 o 
   6   4  13        0.00       -1.30      2.03 o 
   7   4  13        2.14        0.30      3.15 o 
   8   4  13        1.79        2.27      2.70 o 
  -1   5  13       14.48       15.85      5.20 o 
   0   5  13       88.26       73.48      7.89 o 
   1   5  13       10.64        8.17      4.22 o 
   2   5  13        0.37        0.33      2.14 o 
   3   5  13        9.18        9.95      3.12 o 
   4   5  13        0.35       -1.09      1.98 o 
   5   5  13        0.05       -1.90      2.08 o 
   6   5  13        0.05       -2.53      2.01 o 
   7   5  13        1.19        2.32      2.57 o 
   8   5  13       11.55       11.82      3.34 o 
  -1   6  13        8.66        4.28      3.89 o 
   0   6  13        0.34        1.46      3.78 o 
   1   6  13        1.33       -2.81      3.16 o 
   2   6  13        2.19        2.27      2.22 o 
   3   6  13       12.40       14.65      3.27 o 
   4   6  13        6.08        4.63      2.59 o 
   5   6  13        3.74        3.52      3.21 o 
   6   6  13        1.11       -0.82      2.29 o 
   7   6  13        3.86        5.94      2.79 o 
   8   6  13        0.43        0.27      2.39 o 
   0   7  13        4.14        3.11      3.44 o 
   1   7  13        1.48        0.13      3.49 o 
   2   7  13        1.86        3.95      3.81 o 
   3   7  13        0.60        0.36      2.34 o 
   4   7  13        0.16        0.91      2.22 o 
   5   7  13        8.36        8.30      2.94 o 
   6   7  13        6.02        3.52      4.16 o 
   7   7  13        0.05        3.16      2.45 o 
   8   7  13        9.77       11.00      3.29 o 
   1   8  13        1.00        1.09      3.46 o 
   2   8  13        1.36        3.25      3.78 o 
   3   8  13       16.92       15.09      3.46 o 
   4   8  13        3.08        0.02      2.43 o 
   5   8  13        0.06        4.16      2.74 o 
   6   8  13       18.13       20.15      3.68 o 
   7   8  13       26.62       26.32      4.05 o 
   3   9  13        6.69        8.82      4.59 o 
   4   9  13        8.29       11.08      3.31 o 
   5   9  13        0.51        1.71      2.56 o 
   6   9  13        0.00        6.64      4.23 o 
   2   1  14        0.72       -0.93      2.53 o 
   3   1  14        0.00        0.97      2.48 o 
   4   1  14        3.67        6.85      3.03 o 
   1   2  14        0.00        1.04      3.81 o 
   2   2  14        0.35       -0.62      2.38 o 
   3   2  14        1.83        1.91      2.48 o 
   4   2  14        0.30       -3.03      2.02 o 
   5   2  14       21.87       29.18      4.48 o 
   1   3  14        0.54       -2.58      3.65 o 
   2   3  14        1.33        0.65      2.51 o 
   3   3  14        0.48       -0.40      2.40 o 
   4   3  14        2.45        2.11      2.63 o 
   5   3  14       12.91       13.07      3.49 o 
   6   3  14        2.08        2.35      2.82 o 
   1   4  14        6.10        2.02      4.85 o 
   2   4  14        0.41       -0.50      2.39 o 
   3   4  14        2.04        0.93      2.67 o 
   4   4  14       19.46       14.27      3.52 o 
   5   4  14       32.65       31.54      4.49 o 
   6   4  14        0.17       -1.97      2.68 o 
   1   5  14       65.42       71.45      8.93 o 
   2   5  14        6.70        1.81      4.09 o 
   3   5  14        0.83        1.19      2.48 o 
   4   5  14        5.35        3.48      2.74 o 
   5   5  14        0.12        0.13      2.42 o 
   6   5  14        0.64        1.35      2.53 o 
   2   6  14        1.78        5.10      4.39 o 
   3   6  14        6.81        8.96      3.05 o 
   4   6  14        8.26        9.36      5.11 o 
   5   6  14        7.42        5.69      2.80 o 
   6   6  14        0.71       -0.84      2.45 o 
   3   7  14        5.81        6.15      3.71 o 
   4   7  14        0.87        1.98      2.64 o 
   5   7  14        9.84        8.04      3.08 o 
                                                 
